# Supplementary material for: Synergistic and additive interactions between receptor signaling networks drive the regulatory T cell versus T helper 17 cell fate choice
Source: J Biol Chem. 2021 Oct 21;297(6):101330. doi: 10.1016/j.jbc.2021.101330 (PMC8645459; doi:10.1016/j.jbc.2021.101330)
Supplement: Table S1 [file mmc2.xlsx]

## Sheet: Sheet1
Contents in Excel File
Tab Title	Contents
Quant_figures	label free quantitation data presented in the manuscript
protein-peptides	label free quantitation data for the entire dataset collected

## Sheet: Quant_figures
name in paper	Protein Accession	Peptide	Quality	Significance	Avg. ppm	Time0_1	Time0_2	Time0_3	Time0_4	TCR_1	TCR_2	TCR_3	TCR_4	TGF_1	TGF_2	TGF_3	TGF_4	IL6_1	IL6_2	IL6_3	IL6_4	TGF_IL6_1	TGF_IL6_2	TGF_IL6_3	TGF_IL6_4	CD3_TGF_1	CD3_TGF_2	CD3_TGF_3	CD3_TGF_4	CD3_IL6_1	CD3_IL6_2	CD3_IL6_3	CD3_IL6_4	CD3_TGF_IL6_1	CD3_TGF_IL6_2	CD3_TGF_IL6_3	CD3_TGF_IL6_4	Start	End	PTM
Fig 2 -TCR signaling
CD45 (S964)	P06800|PTPRC_MOUSE	R.NS(+79.97)NVVPYDFNR.V	10.49	12.4	4.9	310000	850000	591000	630000	2000000	1130000	1950000	1690000	546000	999000	164000	289000	634000	744000	348000	903000	522000	879000	618000	1580000	788000	978000	411000	841000	2710000	1150000	1820000	1980000	1980000	2310000	1910000	1710000	963	973	Phosphorylation (STY)
PDK1 (S244)	Q9Z2A0|PDPK1_MOUSE	R.ANS(+79.97)FVGTAQYVSPELLTEK.S	13.31	13.95	3.3	800000	1130000	636000	150000	1810000	1850000	1900000	1640000	900000	480000	530000	542000	1320000	1980000	912000	1190000	1040000	639000	1060000	1440000	1220000	730000	1060000	680000	1440000	1980000	1680000	2371000	1560000	2453000	1490000	1363000	242	260	Phosphorylation (STY)
PKC-θ (T538)	Q02111|KPCT_MOUSE	K.TNT(+79.97)FC(+57.02)GTPDYIAPEILLGQK.Y	22.9	5.78	2	883000	188000	752000	657000	1540000	1280000	1400000	949000	710000	1670000	790000	690000	618000	1310000	543000	1630000	1090000	1400000	1020000	396000	1420000	1400000	729000	1140000	1190000	1570000	1260000	429000	2190000	3320000	3150000	3590000	536	555	Phosphorylation (STY); Carbamidomethylation
IKKβ (S422)	O88351|IKKB_MOUSE	R.NLS(+79.97)FFQLR.K	16.77	11.48	1	34000	25100	10200	13400	60200	42100	31800	25400	24300	27600	14900	18600	46900	33400	16000	26800	45300	41200	33900	23400	24900	31500	16800	11000	32100	76500	69600	45000	68700	92900	37300	54000	420	427	Phosphorylation (STY)
HPK1 (S325)	P70218|M4K1_MOUSE	R.AS(+79.97)SLGIPDADC(+57.02)C(+57.02)R.R	13.85	8.49	6.4	462000	292000	295000	174000	306000	253000	351000	81300	647000	766000	759000	171000	283000	354000	125000	600000	257000	223000	278000	300000	712000	356000	654000	661000	261000	156000	261000	287000	159000	118000	252000	64000	323	335	Phosphorylation (STY); Carbamidomethylation
PTPN7 (S93)	Q8BUM3|PTN7_MOUSE	R.WTLQHQPPS(+79.97)PK.Q	10.84	7.25	3.9	105000	173000	28300	13500	206000	172000	116000	63700	474000	133000	288000	116000	234000	30900	7080	68700	263000	228000	23800	3990	311000	482000	671000	123000	189000	176000	113000	75400	95000	45700	103000	54000	85	95	Phosphorylation (STY)
CBL (S480)	P22682|CBL_MOUSE	K.VERPSS(+79.97)PFSM(+15.99)APQASLPPVPPR.L	9.27	5.65	2.4	253000	257000	740000	121000	674000	930000	1840000	1200000	3170000	1790000	2310000	2800000	707000	900000	521000	1780000	401000	416000	648000	983000	2010000	2690000	2770000	1510000	1780000	1840000	1810000	112000	1430000	172000	1580000	346000	476	497	Phosphorylation (STY); Oxidation (M)
Figure 3-Phosphatidylinositol metabolism
PI4K2a (S462)	Q2TBE6|P4K2A_MOUSE	R.SAS(+79.97)ESYTQSFQSR.K	14.2	5.08	2.4	79700	19800	61000	49800	157000	77000	100000	65900	128000	58900	155000	40600	72000	121000	64500	111000	56400	53800	71900	149000	63500	150000	41300	197000	131000	148000	105000	99400	230000	189000	65700	148000	460	472	Phosphorylation (STY)
PIKFYVE (S307)	Q9Z1T6|FYV1_MOUSE	R.SAS(+79.97)ITNLSLDR.S	16.09	10.95	2.6	148000	234000	97300	166000	94800	149000	135000	74100	169000	186000	121000	51500	38900	141000	92600	134000	80700	82600	110000	206000	74900	154000	89600	153000	178800	229000	156000	236000	336000	430000	439000	217000	305	315	Phosphorylation (STY)
MTMR3 (S613)	Q8K296|MTMR3_MOUSE	K.TRS(+79.97)FDNLTTTC(+57.02)ENM(+15.99)VPLASR.R	9.43	5.65	3.7	13000	55000	37200	57200	44000	87800	31000	27650	91000	172300	192000	210000	7620	87600	5310	33800	3124	94900	43700	12800	173500	196700	113500	125000	6740	88600	57000	83300	73900	20200	93500	23650	611	630	Phosphorylation (STY); Carbamidomethylation; Oxidation (M)
SHIP-1 (S30)	Q9ES52|SHIP1_MOUSE	K.DGS(+79.97)FLVR.A	11.41	6.72	3.2	97900	131000	25600	131000	83800	134000	156000	65700	108000	154000	143000	61000	78000	90600	23700	66000	77200	113000	88300	112000	77200	76600	89700	172000	92900	94100	121000	108000	130000	44500	115000	83900	28	34	Phosphorylation (STY)
SHIP-1(S297)	Q9ES52|SHIP1_MOUSE	R.S(+79.97)LIPPVTFEVK.S	12.94	9.43	2.5	217000	183000	108000	288000	566000	517000	438000	325000	178000	383000	221000	69100	221000	365000	379000	368000	260000	283000	299000	294000	172000	132000	135000	128000	337000	432000	455000	375000	459000	519000	385000	317000	297	307	Phosphorylation (STY)
Figure 4-mTOR signaling
AKT (S124)	P31750|AKT1_MOUSE	R.SGS(+79.97)PSDNSGAEEM(+15.99)EVSLAKPK.H	13.23	5.12	2.3	105000	139000	90000	73000	142000	158340	278000	398000	83000	54760	46800	68301	69800	49200	12600	9450	44400	69000	95320	75620	186000	113000	99270	64100	573000	369000	324000	465200	421000	205000	519150	351200	122	142	Phosphorylation (STY); Oxidation (M)
TSC2 (S664)	Q61037|TSC2_MOUSE	K.ASGPLSPPTGPPS(+79.97)PVPM(+15.99)GPAVR.L	11.35	8.65	1.8	1000	1000	1000	1000	136000	112000	132000	243000	25000	65000	7504	90000	74000	192000	16900	49800	82000	90000	81300	99000	23000	5400	34000	24000	136000	118000	92900	321000	111000	387000	556000	421000	659	680	Phosphorylation (STY); Oxidation (M)
RAPTOR (S859)	Q8K4Q0|RPTOR	R.ILDTSSLTQS(+79.97)APASPTNK.G	17.68	7.14	2.6	13100	1000	1000	10500	803000	734000	560000	887000	11000	1000	1000	61600	100200	110000	255000	303000	1000	94600	1000	110000	43300	1000	1000	1000	500000	423000	235000	190000	400800	1290000	555000	798000	850	867	Phosphorylation (STY)
RAPTOR (S863)	Q8K4Q0|RPTOR	R.ILDTSSLTQSAPAS(+79.97)PTNK.G	14.8	9.71	3.4	140000	105000	108000	101000	344000	230000	210000	338000	34000	48000	30000	33000	144000	241000	143000	163000	85500	85000	64000	71000	53300	50300	56600	85400	235000	323000	340000	353000	491000	314000	449000	501000	850	867	Phosphorylation (STY)
RAPTOR (S792)	Q8K4Q0|RPTOR	R.SVSS(+79.97)YGNIR.A	12.6	8.6	2.2	49600	117000	65000	117000	48900	87500	79600	109000	243000	115000	101000	203000	1000	98500	46200	109000	9000	82400	67400	78000	218000	282000	366000	439000	16600	69400	85100	1000	72700	186000	1000	163000	789	797	Phosphorylation (STY)
ULK1 (S638)	O70405|ULK1_MOUSE	K.TPS(+79.97)SQNLLTLLAR.Q	15.66	11.2	3.8	72500	102000	59900	30800	83400	87500	65900	94600	52500	44000	34800	26500	87800	90200	73900	133000	74000	89600	68800	6260	38900	22900	81500	29200	101000	130000	95200	102000	189000	123000	182000	233000	635	647	Phosphorylation (STY)

## Sheet: protein-peptides
Protein Accession	Peptide	Quality	Significance	Avg. ppm	Time0_1	Time0_2	Time0_3	Time0_4	CD3_1	CD3_2	CD3_3	CD3_4	TGF_1	TGF_2	TGF_3	TGF_4	IL6_1	IL6_2	IL6_3	IL6_4	TGF_IL6_1	TGF_IL6_2	TGF_IL6_3	TGF_IL6_4	CD3_TGF_1	CD3_TGF_2	CD3_TGF_3	CD3_TGF_4	CD3_IL6_1	CD3_IL6_2	CD3_IL6_3	CD3_IL6_4	CD3_TGF_IL6_1	CD3_TGF_IL6_2	CD3_TGF_IL6_3	CD3_TGF_IL6_4	Start	End	PTM
P05213|TBA1B_MOUSE	K.TIGGGDDS(+79.97)FNTFFSETGAGK.H	11.91	1.84	3.6	207000	227000	82500	163000	186000	67500	68600	65600	234000	161000	220000	18700	112000	202000	88100	183000	104000	135000	117000	38400	139000	142000	86800	95100	140000	191000	133000	67600	146000	40000	97600	88000	41	60	Phosphorylation (STY)
P05213|TBA1B_MOUSE	K.DYEEVGVDSVEGEGEEEGEEY	21.39	10.86	1.9	179000	18900	28000	67100	264000	286000	61200	63600	387000	47700	63400	52100	289000	267000	32900	49100	217000	83300	25000	218000	80700	52200	92000	140000	63800	222000	0	39400	45600	41200	0	55300	431	451
P05213|TBA1B_MOUSE	K.VGINYQPPTVVPGGDLAK.V	16.39	3.79	2.5	25200	69600	75300	58300	69700	75700	73300	15000	181000	39400	84300	57700	41200	293000	36300	275000	122000	26700	222000	131000	51200	50900	83600	31800	92200	64700	87100	14100	176000	10600	64400	29900	353	370
P05213|TBA1B_MOUSE	R.AVFVDLEPTVIDEVR.T	14.79	5.7	2.7	0	35100	45200	39500	53700	47700	66400	0	71600	25600	40600	30200	38000	210000	36300	67900	78700	26500	104000	105000	40700	30200	27700	30300	34900	28700	40900	23000	65700	5870	17200	18000	65	79
P05213|TBA1B_MOUSE	R.S(+79.97)IQFVDWC(+57.02)PTGFK.V	17.7	5.16	1.6	44600	71700	17500	26900	67700	19800	21500	0	96200	77300	80600	0	37100	66300	25300	87100	52100	0	40600	8820	72000	81800	17300	5100	53000	85500	60100	0	56500	0	36800	0	340	352	Phosphorylation (STY); Carbamidomethylation
P18760|COF1_MOUSE	M.A(+42.01)S(+79.97)GVAVSDGVIK.V	19.75	9.85	3	1010000	1250000	883000	1550000	341000	1020000	108000	606000	1320000	547000	514000	625000	736000	801000	828000	1040000	822000	810000	832000	1700000	367000	1270000	918000	1630000	1040000	1370000	1480000	1180000	0	417000	7190	407000	2	13	Acetylation (Protein N-term); Phosphorylation (STY)
P18760|COF1_MOUSE	K.LGGS(+79.97)AVISLEGKPL	17.56	4.76	1.7	58800	286000	133000	135000	205000	216000	351000	54800	311000	337000	337000	111000	120000	267000	235000	237000	151000	247000	231000	150000	177000	289000	206000	104000	207000	229000	262000	41700	233000	66000	233000	0	153	166	Phosphorylation (STY)
P18760|COF1_MOUSE	M.A(+42.01)SGVAVSDGVIK.V	15.31	7.11	7.5	0	9130	45200	39500	7340	22100	18000	9000	11900	14700	17400	45800	4880	85100	24300	165000	60100	9290	99900	75000	12300	12800	58000	22900	9440	31000	42500	32200	113000	8640	39300	15600	2	13	Acetylation (Protein N-term)
P18760|COF1_MOUSE	K.EILVGDVGQTVDDPYTTFVK.M	13.62	4.46	2.8	0	0	42800	8940	61400	28000	34300	0	64500	9440	15400	13900	24800	124000	9390	85500	59400	16400	50800	39400	21100	17100	19100	10200	43900	43400	24200	8770	76100	5970	20300	12800	54	73
P99027|RLA2_MOUSE	K.KEESEES(+79.97)DDDM(+15.99)GFGLFD	8.87	4.22	2.6	9420000	9110000	2640000	9530000	7410000	3690000	101000	4650000	6790000	5010000	7820000	2380000	2680000	14600000	3850000	7000000	3070000	1960000	4460000	16100000	4030000	6910000	4000000	15900000	6470000	8240000	6420000	1730000	4880000	1370000	3600000	1590000	99	115	Phosphorylation (STY); Oxidation (M)
P99027|RLA2_MOUSE	K.LASVPAGGAVAVSAAPGS(+79.97)AAPAAGSAPAAAEEK.K	13.63	1.99	3.2	360000	519000	254000	527000	417000	471000	517000	234000	634000	581000	317000	244000	310000	450000	252000	352000	167000	207000	218000	638000	235000	440000	360000	628000	336000	383000	278000	84000	393000	120000	388000	241000	62	94	Phosphorylation (STY)
P99027|RLA2_MOUSE	R.YVASYLLAALGGNSS(+79.97)PSAK.D	15.34	5.7	3.7	0	67300	24700	42900	22000	36900	25400	0	0	49200	84500	20200	0	84600	28000	32000	12600	18900	55300	17200	35100	40100	35900	40000	11100	41800	76900	0	22800	4340	21300	0	3	21	Phosphorylation (STY)
Q9CSN1|SNW1_MOUSE	R.GPPS(+79.97)PPAPVM(+15.99)HSPSR.K	10.52	4.53	2.6	893000	1510000	245000	779000	123000	556000	1200000	42500	1120000	417000	953000	45300	363000	334000	104000	779000	270000	183000	187000	855000	153000	1190000	266000	1890000	449000	665000	935000	191000	708000	67200	674000	78400	221	235	Phosphorylation (STY); Oxidation (M)
Q9CSN1|SNW1_MOUSE	R.GPPS(+79.97)PPAPVM(+15.99)HS(+79.97)PSR.K	10.69	5.11	2.5	1320000	1850000	400000	887000	1020000	673000	648000	203000	634000	647000	187000	189000	377000	864000	204000	924000	289000	191000	327000	968000	164000	1080000	421000	1190000	200000	1700000	703000	171000	566000	145000	354000	90600	221	235	Phosphorylation (STY); Oxidation (M)
Q9CSN1|SNW1_MOUSE	R.GPPS(+79.97)PPAPVMHSPSR.K	13.34	11.85	3.2	307000	228000	1480	1940	193000	277000	117000	0	624000	25300	305000	0	95300	34000	2730	149000	201000	361000	122000	5340	359000	172000	2150	240000	142000	217000	18600	0	118000	3870	67300	0	221	235	Phosphorylation (STY)
Q99PT1|GDIR1_MOUSE	M.A(+42.01)EQEPTAEQLAQIAAENEEDEHSVNYKPPAQK.S	17.3	11.2	2.8	628000	578000	565000	98800	2430000	4960000	1550000	0	5770000	358000	1030000	0	496000	1300000	233000	94200	1930000	2890000	1520000	666000	1370000	1580000	665000	1060000	1470000	1580000	796000	48800	1320000	214000	540000	161000	2	33	Acetylation (Protein N-term)
Q99PT1|GDIR1_MOUSE	K.SIQEIQELDKDDESLR.K	18.24	9.17	2.7	651000	407000	247000	60100	1390000	1380000	359000	0	2970000	322000	519000	10600	1060000	322000	184000	61900	726000	928000	494000	151000	672000	1140000	301000	361000	795000	1030000	204000	130000	738000	107000	278000	31700	34	49
A2AAY5|SPD2B_MOUSE	R.GSS(+79.97)PKPPGM(+15.99)ILPM(+15.99)IPAK.H	10.38	4.76	3	456000	973000	355000	253000	289000	317000	823000	23800	580000	498000	528000	52800	259000	422000	241000	595000	167000	174000	174000	33600	64800	163000	352000	220000	343000	547000	714000	8480	360000	32500	558000	42200	549	565	Phosphorylation (STY); Oxidation (M)
O35613|DAXX_MOUSE	R.VDS(+79.97)PSHELVTSSLC(+57.02)SPSPSLLLQTPQAQSLR.Q	11.06	4.58	1.9	0	208000	40800	0	107000	85300	68700	0	16200	86300	190000	0	22800	0	30600	88500	107000	87500	145000	0	129000	191000	19200	22500	56300	163000	179000	0	51400	3360	61000	0	685	715	Phosphorylation (STY); Carbamidomethylation
P14211|CALR_MOUSE	K.IDDPTDSKPEDWDKPEHIPDPDAK.K	10.06	11.93	3.3	2950000	53600	0	2060	3180000	52400	10900	2850	6180000	0	0	1110	896000	16600	5640	9080	205000	367000	0	0	947000	285000	0	0	1330000	882000	7170	0	944000	4130	6260	0	225	248
Q91ZW3|SMCA5_MOUSE	K.GGPEGGAAPAAPC(+57.02)AAGSGPADTEMEEVFDHGS(+79.97)PGK.Q	16.58	6.91	1.7	1170000	1050000	61300	0	1470000	926000	239000	0	1640000	60000	780000	0	72800	574000	23600	419000	511000	415000	739000	0	864000	1370000	21900	394000	540000	1190000	239000	12100	440000	39900	233000	0	34	68	Carbamidomethylation; Phosphorylation (STY)
Q91ZW3|SMCA5_MOUSE	K.GGPEGGAAPAAPC(+57.02)AAGSGPADTEM(+15.99)EEVFDHGS(+79.97)PGK.Q	17.48	4.41	2.7	446000	678000	272000	258000	294000	335000	153000	88300	468000	170000	529000	59500	171000	350000	109000	384000	159000	134000	173000	0	45400	447000	124000	628000	244000	612000	491000	44300	232000	58800	277000	109000	34	68	Carbamidomethylation; Oxidation (M); Phosphorylation (STY)
Q9DCL8|IPP2_MOUSE	K.IDEPNT(+79.97)PYHNM(+15.99)IGDDEDAYSDSEGNEVM(+15.99)TPDILAK.K	8.36	4.86	2.5	95200	361000	0	352000	485000	120000	0	43300	154000	106000	623000	126000	87400	465000	53300	232000	75000	45800	0	553000	0	0	92200	574000	124000	664000	0	0	92300	6680	110000	0	69	103	Phosphorylation (STY); Oxidation (M)
Q9DCL8|IPP2_MOUSE	K.TS(+79.97)AASPPVVPSAEQPRPIVEEELSK.K	15.79	3.11	2.1	114000	174000	78400	0	91500	96200	166000	0	155000	162000	173000	37300	46300	166000	74900	141000	44600	91500	85500	93800	19600	161000	105000	147000	61000	163000	138000	15400	64000	31900	107000	66600	19	43	Phosphorylation (STY)
O54825|BYST_MOUSE	R.LGPGLPQDGS(+79.97)DEEDEEWPTLEK.A	19.71	9.43	1.9	1220000	1600000	492000	619000	1200000	914000	29000	633000	1270000	1130000	2210000	571000	560000	2060000	818000	784000	635000	733000	1030000	2510000	915000	1360000	660000	2110000	948000	1610000	1330000	618000	736000	250000	434000	319000	88	109	Phosphorylation (STY)
Q6P9Q6|FKB15_MOUSE	R.DS(+79.97)AAPSPIPASDSLSADPVVTPLPLPLKPGEPGLR.S	18.17	12.42	2.2	30100	144000	47700	46200	119000	91400	84100	0	122000	110000	189000	7610	41800	104000	41200	96900	112000	80700	76800	20800	124000	117000	20600	62300	67100	161000	177000	0	47100	3620	48800	0	305	339	Phosphorylation (STY)
Q91YE5|BAZ2A_MOUSE	R.IM(+15.99)EET(+79.97)SGIEEEEEEENTTAVHGR.R	13.8	5.85	2.4	340000	379000	98800	211000	249000	184000	13600	104000	297000	113000	330000	15700	96700	277000	75100	246000	20400	136000	126000	0	82200	212000	53600	396000	165000	373000	190000	79000	127000	60600	179000	64400	1037	1059	Oxidation (M); Phosphorylation (STY)
Q8R5F7|IFIH1_MOUSE	K.FAVLNDS(+79.97)DKS(+79.97)DDEASSC(+57.02)NDQLK.G	16.4	4.9	3.3	95000	339000	49600	92200	195000	119000	53400	54100	63400	72300	291000	23200	39100	167000	34900	227000	43700	105000	137000	164000	39300	129000	58600	185000	116000	184000	163000	14000	48600	32500	77400	5110	639	660	Phosphorylation (STY); Carbamidomethylation
Q6P8I4|PCNP_MOUSE	K.TLS(+79.97)VAAAFNEDEDSEPEEMPPEAK.M	12.75	11.87	3.1	24100	144000	22900	430000	349000	490000	58700	18400	211000	563000	744000	82200	45300	395000	318000	697000	136000	625000	771000	517000	450000	1020000	35700	234000	52100	350000	161000	13900	113000	49900	31100	34800	106	129	Phosphorylation (STY)
Q6P8I4|PCNP_MOUSE	K.TLS(+79.97)VAAAFNEDEDSEPEEM(+15.99)PPEAK.M	29.86	3.69	1.6	140000	273000	123000	402000	188000	128000	0	156000	182000	256000	318000	146000	71200	504000	243000	339000	79200	83400	157000	515000	97100	195000	219000	519000	273000	238000	383000	80800	237000	85200	126000	277000	106	129	Phosphorylation (STY); Oxidation (M)
P05064|ALDOA_MOUSE	K.GILAADESTGSIAK.R	11.92	4.68	3.6	4390	34600	29800	28900	22900	19000	19300	6960	0	11400	25100	20500	12400	96100	22700	77300	44100	2310	89800	70900	5550	19800	36200	21900	21000	0	25300	24500	79900	7600	23400	14900	29	42
Q6PFD9|NUP98_MOUSE	K.YGLQDS(+79.97)DEEEEEHPPK.T	17.85	5.73	1.5	740000	515000	100000	261000	443000	184000	8280	106000	521000	133000	454000	57700	176000	285000	55900	304000	88400	218000	147000	320000	175000	429000	79100	576000	347000	471000	214000	96300	219000	54300	123000	87900	883	898	Phosphorylation (STY)
O70494|SP3_MOUSE	K.IGPPS(+79.97)PGDDDEEAAVAAAAGVPAAAAGATGDLASAQLGGAPNR.W	16.35	4.75	3.6	45300	477000	146000	385000	292000	444000	0	40700	391000	543000	860000	208000	226000	734000	114000	444000	529000	395000	510000	560000	652000	455000	172000	533000	157000	514000	231000	141000	207000	71500	106000	235000	68	110	Phosphorylation (STY)
Q6DFV5|HELZ_MOUSE	R.AYT(+79.97)PPPPLGPHPNLGK.S	15.52	10.65	1.5	485000	593000	93900	30300	132000	277000	599000	0	825000	152000	472000	0	78600	111000	50600	114000	254000	105000	157000	106000	65200	473000	72200	375000	324000	157000	258000	26200	273000	8360	253000	10400	1161	1176	Phosphorylation (STY)
P0DP28|CALM3_MOUSE	M.A(+42.01)DQLTEEQIAEFK.E	16.82	4.86	2.7	20300	19400	48800	37000	53300	39600	37500	12300	35700	24800	50400	33000	45400	199000	26300	151000	87100	0	112000	72700	30600	15900	53800	13900	31100	48700	63700	20300	110000	10600	42500	27200	2	14	Acetylation (Protein N-term)
P0DP26|CALM1_MOUSE	M.A(+42.01)DQLTEEQIAEFK.E	16.82	4.86	2.7	20300	19400	48800	37000	53300	39600	37500	12300	35700	24800	50400	33000	45400	199000	26300	151000	87100	0	112000	72700	30600	15900	53800	13900	31100	48700	63700	20300	110000	10600	42500	27200	2	14	Acetylation (Protein N-term)
P0DP27|CALM2_MOUSE	M.A(+42.01)DQLTEEQIAEFK.E	16.82	4.86	2.7	20300	19400	48800	37000	53300	39600	37500	12300	35700	24800	50400	33000	45400	199000	26300	151000	87100	0	112000	72700	30600	15900	53800	13900	31100	48700	63700	20300	110000	10600	42500	27200	2	14	Acetylation (Protein N-term)
Q9CQV4|RETR3_MOUSE	R.GQTPLT(+79.97)EGSEDLDGHS(+79.97)DPEESFAR.D	16.48	5.8	1.5	125000	146000	51300	98800	110000	86500	0	30700	78400	82700	227000	28000	30000	141000	29200	101000	30900	29800	56400	111000	43000	186000	56800	74600	94600	213000	79700	0	42600	27500	47300	9930	305	328	Phosphorylation (STY)
O09106|HDAC1_MOUSE	R.M(+15.99)LPHAPGVQM(+15.99)QAIPEDAIPEES(+79.97)GDEDEEDPDKR.I	17.78	15.48	2.5	1030000	1920000	14200	53400	1300000	351000	121000	0	1490000	114000	469000	0	290000	349000	48500	304000	99300	398000	155000	0	308000	1010000	54700	923000	865000	3060000	852000	0	599000	23800	388000	0	372	404	Oxidation (M); Phosphorylation (STY)
Q9CZW5|TOM70_MOUSE	R.AS(+79.97)PALGSGHHDGSGDSLEM(+15.99)SSLDR.A	11.28	4.36	1.4	136000	158000	44400	377000	57900	58400	120000	184000	155000	27200	174000	19700	60600	118000	39300	35200	40800	45200	64900	0	37100	113000	17200	0	97100	183000	73800	0	57500	19000	71100	0	93	116	Phosphorylation (STY); Oxidation (M)
A2AN08|UBR4_MOUSE	R.HVTLPS(+79.97)SPR.S	6.65	4.8	4.1	494000	182000	29500	106000	237000	95100	221000	18200	18200	58700	196000	2020	15500	36500	14900	66500	15400	148000	43700	2030	18800	310000	31000	122000	223000	321000	85100	3090	142000	14000	111000	4030	2710	2718	Phosphorylation (STY)
P35601|RFC1_MOUSE	R.KDS(+79.97)EEGEESFSSVQDDLSK.A	10.19	4.7	3.4	287000	225000	68700	34000	112000	101000	13400	30600	126000	10000	201000	23700	91300	126000	49000	137000	76100	107000	100000	46200	102000	196000	43400	57600	79200	186000	115000	11500	51100	18600	94400	18300	242	260	Phosphorylation (STY)
Q91W96|APC4_MOUSE	K.IKEEVLS(+79.97)ESETEAHQDAAALDPDVVIK.V	13.84	7.75	2	88800	235000	32000	6030	148000	152000	0	0	209000	36100	302000	0	41200	132000	0	133000	89400	153000	119000	0	127000	212000	10300	184000	144000	284000	160000	0	89000	6490	76600	0	771	797	Phosphorylation (STY)
A2AVJ5|PRR5L_MOUSE	R.FM(+15.99)S(+79.97)SPVLSELPR.F	6.62	4.04	5.4	51900	0	0	0	19800	0	9650	0	0	66700	0	0	66400	1180	42200	67900	43800	0	0	0	0	2860	67100	0	40000	66900	109000	0	84900	19600	0	0	26	37	Oxidation (M); Phosphorylation (STY)
Q8K3X4|I2BPL_MOUSE	R.KAS(+79.97)PEPPDSAESALK.L	13.31	7.13	3.7	760000	551000	183000	318000	517000	351000	407000	0	508000	256000	152000	80100	213000	335000	110000	392000	223000	131000	237000	391000	239000	499000	171000	745000	471000	578000	247000	197000	194000	99200	185000	90900	524	538	Phosphorylation (STY)
Q7JJ13|BRD2_MOUSE	R.KADTTTPTPTAILAPGS(+79.97)PASPPGSLEPK.A	8.34	2.01	2.7	473000	517000	206000	533000	189000	395000	454000	124000	469000	393000	322000	75300	68800	468000	136000	424000	71300	167000	191000	377000	51200	491000	209000	588000	220000	7060	342000	81500	165000	74000	255000	106000	281	308	Phosphorylation (STY)
P47955|RLA1_MOUSE	K.KEESEES(+79.97)EDDM(+15.99)GFGLFD	9.32	4.26	2.5	7120000	6670000	1870000	7150000	5060000	2580000	282000	2970000	4770000	3820000	5350000	1680000	1750000	10600000	2660000	5020000	2100000	1220000	3290000	10700000	2810000	4750000	2770000	10200000	4430000	5850000	4830000	1150000	3360000	891000	2500000	1060000	98	114	Phosphorylation (STY); Oxidation (M)
P63276|RS17_MOUSE	K.LLDFGS(+79.97)LSNLQVTQPTVGM(+15.99)NFK.T	17.33	6.43	2	27100	649000	83600	228000	144000	205000	96500	31000	122000	358000	473000	104000	20700	433000	121000	339000	81600	182000	244000	174000	90600	249000	135000	505000	95700	259000	378000	41700	142000	20500	131000	57500	108	129	Phosphorylation (STY); Oxidation (M)
Q8CI11|GNL3_MOUSE	R.ELS(+79.97)PEQSTAGKPSDGSSALDR.A	15.52	5.24	2	1230000	950000	333000	630000	790000	287000	221000	326000	1050000	340000	625000	171000	329000	654000	209000	746000	265000	245000	329000	288000	345000	858000	251000	1340000	605000	688000	519000	315000	570000	172000	554000	259000	503	523	Phosphorylation (STY)
Q8CHP6|PHC3_MOUSE	R.M(+15.99)DRT(+79.97)PPPPTLSPAAVTVGR.G	6.95	5.19	8	356000	503000	137000	16500	153000	238000	255000	6480	329000	237000	208000	16500	80300	216000	88200	232000	27300	90400	104000	33400	27300	338000	111000	94100	229000	230000	287000	35900	195000	52500	210000	132000	604	622	Oxidation (M); Phosphorylation (STY)
Q6ZQ03|FNBP4_MOUSE	K.IDEIS(+79.97)DKETEVEESSEK.I	9.21	3.96	2.5	331000	404000	45300	175000	328000	0	36400	203000	463000	207000	257000	0	0	296000	90100	0	137000	54600	123000	607000	151000	319000	157000	587000	225000	0	229000	225000	67200	88300	246000	88900	503	519	Phosphorylation (STY)
Q99J36|THUM1_MOUSE	K.FIDKDQQPS(+79.97)GS(+79.97)EGEDDDAEAALK.K	14.98	6.02	1.2	346000	431000	69600	135000	90400	172000	84400	89200	211000	134000	391000	67000	44200	298000	82800	128000	18600	112000	116000	200000	93000	336000	89500	154000	146000	162000	223000	9700	118000	58500	142000	17600	78	100	Phosphorylation (STY)
Q99L45|IF2B_MOUSE	M.S(+42.01)(+79.97)GDEMIFDPTMSK.K	16.05	20.5	2.3	144000	101000	10900	175000	602000	485000	79600	0	323000	278000	226000	59800	125000	31900	235000	267000	466000	1000000	1400000	478000	1460000	1400000	5960	56000	96800	55800	11500	6850	146000	21600	64300	11400	2	14	Acetylation (Protein N-term); Phosphorylation (STY)
Q99L45|IF2B_MOUSE	K.IES(+79.97)DAQEPAEPEDDLDIM(+15.99)LGNK.K	13.6	2.11	3.4	98600	432000	245000	361000	211000	163000	214000	204000	46500	321000	507000	76700	89100	464000	227000	333000	0	0	139000	481000	3120	238000	197000	468000	137000	357000	397000	332000	222000	107000	142000	305000	103	124	Phosphorylation (STY); Oxidation (M)
Q99L45|IF2B_MOUSE	K.EVEPEPTEEKDVDADEEDSR.K	19.2	6.71	2.8	106000	93200	101000	46800	333000	257000	128000	47800	272000	116000	58500	25600	103000	172000	106000	80200	87100	57000	168000	126000	77000	201000	109000	115000	90200	297000	82200	89300	177000	97100	63500	122000	43	62
Q99L45|IF2B_MOUSE	K.IES(+79.97)DAQEPAEPEDDLDIMLGNK.K	10.9	6.86	3.8	0	56900	8360	18200	97600	77400	15700	0	90600	21300	169000	2290	19100	69900	32700	71900	36300	86100	102000	56000	101000	107000	8490	50000	39800	56300	29800	15600	54500	6190	10000	2110	103	124	Phosphorylation (STY)
Q3UDE2|TTL12_MOUSE	M(+42.01)(+15.99)EIQSGPQPGS(+79.97)PGR.A	11.87	3.99	2.2	1410000	1570000	788000	611000	429000	923000	368000	884000	1070000	503000	475000	581000	1100000	1360000	627000	396000	333000	315000	128000	1890000	243000	1090000	1070000	2250000	1010000	518000	1700000	428000	202000	476000	1110000	624000	1	14	Acetylation (Protein N-term); Oxidation (M); Phosphorylation (STY)
Q3UDE2|TTL12_MOUSE	M(+42.01)EIQSGPQPGS(+79.97)PGR.A	31.43	7.61	2	916000	827000	234000	717000	650000	1240000	628000	139000	1540000	1180000	946000	213000	211000	401000	538000	524000	437000	471000	982000	1000000	928000	1460000	231000	574000	483000	895000	291000	75300	627000	158000	401000	330000	1	14	Acetylation (Protein N-term); Phosphorylation (STY)
P42208|SEPT2_MOUSE	K.IYHLPDAES(+79.97)DEDEDFKEQTR.L	10.77	10.01	4.6	3270000	1810000	87300	7370	1470000	400000	148000	9070	3790000	145000	654000	2290	422000	130000	73900	163000	293000	778000	138000	9630	494000	1940000	74200	22000	1830000	1630000	423000	0	983000	31600	334000	11500	210	229	Phosphorylation (STY)
Q6ZPZ3|ZC3H4_MOUSE	R.AAKPC(+57.02)PTEASPPAASPSGDSS(+79.97)PPATAPYDPR.V	17.41	6.35	2.8	616000	457000	115000	319000	394000	283000	229000	13800	629000	198000	362000	39900	48800	275000	87900	219000	142000	136000	223000	244000	92400	447000	128000	133000	316000	344000	290000	88500	226000	59100	179000	52000	1095	1125	Carbamidomethylation; Phosphorylation (STY)
Q640N3|RHG30_MOUSE	R.VDS(+79.97)TEEINEQTSEMK.Q	25.77	9.5	1.9	491000	335000	64900	228000	264000	580000	64500	43300	598000	373000	397000	44900	161000	173000	128000	246000	238000	542000	299000	634000	569000	783000	68200	345000	237000	200000	104000	110000	252000	56400	183000	129000	873	887	Phosphorylation (STY)
Q640N3|RHG30_MOUSE	R.S(+79.97)IFNLGR.S	22.73	1.74	1.1	76400	135000	89900	80000	56400	104000	139000	28000	146000	123000	71900	40400	31000	55900	80700	113000	103000	68700	79400	0	78900	71500	72300	0	107000	56800	126000	0	112000	29000	118000	0	292	298	Phosphorylation (STY)
Q3UGS4|MCRI1_MOUSE	R.S(+79.97)PTNSSEIFTPAHEENVR.F	11.04	4.28	3.4	1060000	820000	179000	52700	317000	306000	356000	9980	949000	173000	431000	12300	159000	359000	32600	244000	264000	215000	231000	17100	172000	418000	124000	362000	496000	579000	433000	4620	349000	90700	363000	7300	21	38	Phosphorylation (STY)
Q9D0L7|ARM10_MOUSE	R.S(+79.97)AEDLTDGSYDDILNAEQLKK.L	16.8	4.61	1.9	465000	854000	213000	611000	511000	449000	156000	150000	655000	368000	912000	100000	231000	850000	292000	663000	311000	390000	695000	0	296000	619000	266000	885000	405000	904000	672000	0	352000	124000	347000	0	43	63	Phosphorylation (STY)
Q9D0L7|ARM10_MOUSE	R.S(+79.97)AEDLTDGSYDDILNAEQLK.K	13.69	5.32	2.5	1090000	1320000	452000	846000	1210000	927000	179000	527000	1670000	1260000	932000	297000	571000	1480000	316000	1360000	627000	916000	708000	1720000	759000	1160000	641000	1480000	297000	1130000	1040000	834000	446000	151000	209000	770000	43	62	Phosphorylation (STY)
Q60596|XRCC1_MOUSE	K.TQAAGPSS(+79.97)PPRPPTPK.E	11.88	3.92	2.8	494000	259000	79000	208000	278000	193000	259000	0	345000	121000	88300	22500	5550	111000	47100	217000	130000	91600	92200	207000	118000	110000	79500	360000	95200	341000	191000	65300	204000	28600	78100	57700	439	454	Phosphorylation (STY)
Q68FL6|SYMC_MOUSE	K.GS(+79.97)PKPAAVEAVTAAGSQHIQTLTDEVTK.Q	19.73	8.12	1.9	33500	388000	46800	0	221000	218000	362000	0	265000	15500	525000	0	31600	160000	8410	133000	156000	314000	183000	0	200000	485000	23200	0	241000	392000	196000	0	153000	2520	134000	0	826	853	Phosphorylation (STY)
O35737|HNRH1_MOUSE	K.HTGPNS(+79.97)PDTANDGFVR.L	8.75	2.97	2.7	2330000	1070000	190000	154000	1260000	595000	653000	30500	1750000	170000	866000	12500	444000	359000	43400	393000	464000	712000	311000	339000	598000	993000	96300	1440000	266000	1190000	428000	151000	697000	75900	454000	133000	99	114	Phosphorylation (STY)
P26041|MOES_MOUSE	K.TAM(+15.99)STPHVAEPAENEHDEQDENGAEASAELR.A	8.48	4.76	3	123000	0	25600	0	269000	87700	57200	0	527000	9140	115000	0	141000	25000	24900	12500	146000	203000	0	0	110000	0	6630	599000	0	329000	65700	0	157000	3610	130000	0	465	495	Oxidation (M)
P26041|MOES_MOUSE	K.AFST(+79.97)WLK.L	13.38	3.87	3	26400	26800	31500	0	26200	38000	0	0	56200	47900	24200	0	26600	20900	13400	21900	35200	36300	17400	0	31500	42400	20900	5290	36700	40400	37300	1470	36100	12000	40400	0	54	60	Phosphorylation (STY)
C0HKD9|MFA1B_MOUSE	R.SLAALDALNT(+79.97)DDENDEEEYEAWK.V	17.62	5.47	2.4	287000	654000	151000	344000	420000	241000	4250	122000	362000	481000	976000	254000	118000	1160000	312000	386000	80500	258000	483000	1350000	380000	631000	281000	883000	286000	568000	553000	281000	247000	83700	108000	389000	258	280	Phosphorylation (STY)
C0HKD8|MFA1A_MOUSE	R.SLAALDALNT(+79.97)DDENDEEEYEAWK.V	17.62	5.47	2.4	287000	654000	151000	344000	420000	241000	4250	122000	362000	481000	976000	254000	118000	1160000	312000	386000	80500	258000	483000	1350000	380000	631000	281000	883000	286000	568000	553000	281000	247000	83700	108000	389000	258	280	Phosphorylation (STY)
Q78ZA7|NP1L4_MOUSE	R.EFITGDVEPTDAESAWHS(+79.97)ENEEEDKLAGDM(+15.99)K.N	19.56	8.12	2.2	682000	890000	158000	0	1580000	843000	125000	0	1160000	91700	1380000	17900	211000	707000	72500	481000	545000	680000	264000	172000	411000	1840000	82600	1400000	916000	2510000	959000	12400	736000	0	642000	0	108	138	Phosphorylation (STY); Oxidation (M)
Q78ZA7|NP1L4_MOUSE	R.EFITGDVEPTDAES(+79.97)AWHSENEEEDKLAGDM(+15.99)K.N	11.81	7.02	3.6	471000	415000	57000	7800	881000	187000	18600	0	1020000	31300	569000	82000	102000	226000	0	211000	291000	330000	79400	10200	183000	783000	22500	448000	676000	1190000	403000	0	481000	17000	141000	0	108	138	Phosphorylation (STY); Oxidation (M)
Q78ZA7|NP1L4_MOUSE	M.A(+42.01)ENSLS(+79.97)DGGPADSVEAAK.N	13.74	3.77	2.4	113000	142000	118000	299000	123000	140000	29800	132000	134000	273000	80200	131000	117000	129000	0	154000	81100	93000	130000	155000	49100	79100	140000	199000	65900	95200	196000	35800	3590	59200	53000	175000	2	19	Acetylation (Protein N-term); Phosphorylation (STY)
Q78ZA7|NP1L4_MOUSE	R.EFITGDVEPTDAESAWHS(+79.97)ENEEEDK.L	10.84	7.26	4.8	108000	173000	49400	58600	134000	89300	0	62500	107000	58800	337000	32900	0	201000	0	153000	29600	98100	0	134000	50800	190000	33900	266000	76100	194000	121000	0	95400	26100	34200	47400	108	132	Phosphorylation (STY)
Q9JJZ4|UB2J1_MOUSE	R.RPS(+79.97)TSPDVLQGQPPR.A	11.67	5.12	4.8	1070000	689000	120000	32900	666000	115000	367000	14700	1130000	114000	641000	13500	241000	196000	31400	206000	229000	508000	137000	84800	251000	683000	72800	166000	549000	876000	125000	72800	266000	32800	364000	26600	264	278	Phosphorylation (STY)
Q9CXF4|TBC15_MOUSE	K.SLSQS(+79.97)FENLLDEPAYGLIQK.I	20.28	8.39	3.3	32100	208000	66200	198000	131000	156000	51500	26900	170000	286000	323000	53000	40800	222000	129000	233000	106000	189000	182000	139000	171000	218000	71200	187000	116000	173000	239000	49100	122000	18700	95900	59900	201	220	Phosphorylation (STY)
Q9CXF4|TBC15_MOUSE	K.SLS(+79.97)QSFENLLDEPAYGLIQK.I	20.08	7.82	2.5	19700	118000	27500	83000	93200	90000	17000	7740	117000	138000	134000	19400	31600	107000	46700	115000	79600	111000	86100	41800	113000	146000	29000	66200	75900	121000	102000	14200	70800	7610	46900	12800	201	220	Phosphorylation (STY)
Q8CBW3|ABI1_MOUSE	R.TNPPTQKPPS(+79.97)PPVSGR.G	12.36	3.64	2.7	2530000	2900000	970000	2490000	605000	1920000	2580000	775000	2150000	1700000	2080000	451000	969000	1400000	860000	2050000	991000	1360000	1190000	2950000	1100000	1870000	1170000	4310000	1150000	1890000	2080000	1320000	1610000	376000	1310000	1560000	174	189	Phosphorylation (STY)
O88569|ROA2_MOUSE	R.GGGGNFGPGPGS(+79.97)NFR.G	9.96	3.04	2.9	204000	142000	13500	13100	80600	83500	122000	736	248000	71800	155000	11800	74500	54000	13900	39600	82000	104000	58800	487	71600	167000	32500	105000	115000	99500	79000	409	102000	9880	71000	11800	214	228	Phosphorylation (STY)
O88569|ROA2_MOUSE	R.GFGFVT(+79.97)FDDHDPVDK.I	13.11	6.69	2.7	73600	120000	16600	4000	103000	60100	14400	0	157000	30900	141000	0	35400	44200	5000	43000	43000	45300	50900	0	51300	108000	7410	0	49800	147000	53700	0	28300	5470	65500	0	154	168	Phosphorylation (STY)
Q8CHI8|EP400_MOUSE	R.TPGVLLPGVGGPSAFGM(+15.99)TSPPPPT(+79.97)SPSR.T	10.43	4.45	3.6	57800	156000	74700	100000	54800	58300	77000	19800	46300	201000	0	56300	59400	173000	54600	67000	33800	60400	79700	66700	14400	0	56600	59800	63700	133000	222000	12600	27200	14300	68200	40300	297	324	Oxidation (M); Phosphorylation (STY)
Q9D0F9|PGM1_MOUSE	K.AIGGIILTAS(+79.97)HNPGGPNGDFGIK.F	22.32	5.86	1.7	932000	1400000	169000	0	2300000	884000	1180000	0	3030000	451000	2100000	9080	602000	710000	192000	1450000	1000000	1610000	769000	0	1180000	2090000	265000	0	1830000	702000	1340000	0	1080000	79200	834000	0	108	130	Phosphorylation (STY)
Q924Z6|XPO6_MOUSE	K.HSVTAAT(+79.97)PPPSPTS(+79.97)GESGDLLSNLLQSPSSAK.L	17.3	5.63	2.1	150000	295000	71400	104000	230000	67500	0	3650	228000	165000	241000	19100	36500	276000	73200	150000	109000	67000	160000	0	140000	320000	91000	58500	152000	321000	159000	0	92300	40600	101000	0	198	229	Phosphorylation (STY)
Q8C1D8|IWS1_MOUSE	R.IS(+79.97)DS(+79.97)ESEELPKPR.V	7.41	2.05	3	145000	5830	9440	80100	96600	70000	5390	32200	91900	7240	61700	1350	33400	88300	13500	52700	56000	28300	13000	12700	60000	85500	17300	135000	84900	86800	29700	10300	56600	8800	53900	9340	182	194	Phosphorylation (STY)
Q9R020|ZRAB2_MOUSE	K.EVEDKES(+79.97)EGEEEDEDEDLSK.Y	11.18	4.12	1.8	455000	681000	199000	656000	422000	276000	86600	343000	35800	384000	644000	158000	10500	579000	157000	552000	10300	222000	380000	1780000	18600	634000	269000	1580000	347000	658000	482000	718000	246000	116000	321000	824000	147	166	Phosphorylation (STY)
Q9R020|ZRAB2_MOUSE	K.YNLDAS(+79.97)EEEDSNK.K	11.95	3.13	1.7	189000	380000	149000	307000	77800	230000	178000	202000	199000	302000	347000	131000	79300	281000	139000	341000	43300	119000	149000	767000	90200	245000	203000	776000	39500	221000	261000	314000	223000	58500	161000	422000	183	195	Phosphorylation (STY)
Q9R020|ZRAB2_MOUSE	R.ENVEYIEREES(+79.97)DGEYDEFGR.K	15.02	5.9	1.1	708000	843000	117000	181000	620000	264000	72100	103000	459000	123000	820000	17600	118000	315000	84200	286000	72200	283000	207000	519000	103000	665000	67500	907000	466000	820000	394000	107000	241000	31700	252000	130000	110	129	Phosphorylation (STY)
P35564|CALX_MOUSE	K.AEEDEILNRS(+79.97)PR.N	10.33	3.44	4.1	8790000	12600000	4080000	6790000	5900000	7620000	5010000	3900000	3670000	5160000	3770000	1440000	5460000	4420000	2360000	7220000	6070000	4000000	5220000	7380000	5880000	11800000	2940000	20400000	3380000	14800000	3010000	3230000	5910000	2270000	8370000	1760000	573	584	Phosphorylation (STY)
P35564|CALX_MOUSE	K.IADPDAVKPDDWDEDAPSK.I	14.12	5.26	3.6	174000	115000	94100	0	421000	424000	149000	11200	713000	176000	186000	11200	295000	197000	58200	65300	86000	220000	125000	92600	145000	357000	119000	121000	135000	317000	83100	30900	217000	0	91000	55800	294	312
P35564|CALX_MOUSE	R.DEEEEEEKLEEK.Q	8.91	1.92	4.8	200000	136000	82600	3390	272000	237000	72700	37500	319000	9450	189000	0	115000	55500	65100	17200	77500	208000	40200	16700	59400	127000	55300	156000	137000	261000	46200	1050	191000	80800	83100	39100	539	550
P35564|CALX_MOUSE	K.APVPTGEVYFADS(+79.97)FDR.G	18.07	7.49	1.7	65400	74200	27100	22000	55600	51000	8120	3900	81100	62600	87800	16900	29000	57400	36200	80600	31500	39100	0	27400	38600	78500	32600	35100	50600	44000	43300	0	34800	3500	41600	12900	63	78	Phosphorylation (STY)
P37913|DNLI1_MOUSE	K.EGDQLIVPSEPTKS(+79.97)PESVTLTK.T	16.05	3.72	2.1	568000	678000	321000	729000	513000	579000	429000	294000	727000	451000	602000	176000	255000	581000	168000	585000	223000	418000	393000	23000	241000	670000	369000	1010000	318000	723000	620000	2660	326000	210000	468000	0	175	196	Phosphorylation (STY)
P37913|DNLI1_MOUSE	R.NQVVPESDS(+79.97)PVKR.T	10.17	5.57	2.8	757000	681000	198000	458000	475000	358000	405000	176000	72200	306000	564000	77400	112000	388000	103000	439000	18900	339000	334000	856000	20400	711000	191000	1610000	521000	751000	448000	383000	399000	95100	443000	1230	43	55	Phosphorylation (STY)
P37913|DNLI1_MOUSE	K.VAQVLSC(+57.02)EGEDEDEAPGT(+79.97)PK.V	12.38	1.87	2	293000	245000	110000	304000	237000	165000	101000	140000	400000	191000	229000	40400	72400	181000	101000	197000	125000	116000	123000	501000	67000	226000	155000	543000	163000	201000	173000	267000	153000	43100	104000	157000	60	79	Carbamidomethylation; Phosphorylation (STY)
P0CG50|UBC_MOUSE	K.TITLEVEPSDTIENVK.A	31.53	11.93	1.4	50500	109000	146000	111000	160000	167000	120000	41800	182000	93500	181000	95400	112000	695000	95900	495000	203000	97300	283000	345000	72800	123000	160000	117000	157000	116000	143000	103000	280000	35200	125000	70700	12	27
P0CG50|UBC_MOUSE	R.TLSDYNIQK.E	13.23	5.15	2.2	24400	45400	34500	49900	20100	53200	52500	12800	43200	41100	73900	35100	25200	153000	30100	143000	51200	24100	105000	158000	21100	41000	66100	74800	38200	40600	67000	49500	87000	12700	60000	32200	55	63
P62984|RL40_MOUSE	K.TITLEVEPSDTIENVK.A	31.53	11.93	1.4	50500	109000	146000	111000	160000	167000	120000	41800	182000	93500	181000	95400	112000	695000	95900	495000	203000	97300	283000	345000	72800	123000	160000	117000	157000	116000	143000	103000	280000	35200	125000	70700	12	27
P62984|RL40_MOUSE	R.TLSDYNIQK.E	13.23	5.15	2.2	24400	45400	34500	49900	20100	53200	52500	12800	43200	41100	73900	35100	25200	153000	30100	143000	51200	24100	105000	158000	21100	41000	66100	74800	38200	40600	67000	49500	87000	12700	60000	32200	55	63
P62983|RS27A_MOUSE	K.TITLEVEPSDTIENVK.A	31.53	11.93	1.4	50500	109000	146000	111000	160000	167000	120000	41800	182000	93500	181000	95400	112000	695000	95900	495000	203000	97300	283000	345000	72800	123000	160000	117000	157000	116000	143000	103000	280000	35200	125000	70700	12	27
P62983|RS27A_MOUSE	R.TLSDYNIQK.E	13.23	5.15	2.2	24400	45400	34500	49900	20100	53200	52500	12800	43200	41100	73900	35100	25200	153000	30100	143000	51200	24100	105000	158000	21100	41000	66100	74800	38200	40600	67000	49500	87000	12700	60000	32200	55	63
P0CG49|UBB_MOUSE	K.TITLEVEPSDTIENVK.A	31.53	11.93	1.4	50500	109000	146000	111000	160000	167000	120000	41800	182000	93500	181000	95400	112000	695000	95900	495000	203000	97300	283000	345000	72800	123000	160000	117000	157000	116000	143000	103000	280000	35200	125000	70700	12	27
P0CG49|UBB_MOUSE	R.TLSDYNIQK.E	13.23	5.15	2.2	24400	45400	34500	49900	20100	53200	52500	12800	43200	41100	73900	35100	25200	153000	30100	143000	51200	24100	105000	158000	21100	41000	66100	74800	38200	40600	67000	49500	87000	12700	60000	32200	55	63
Q7TSI3|PP6R1_MOUSE	R.TS(+79.97)PSSFPSPSTQPPGPSWTATFDTVPM(+15.99)DAPTGPPVSK.E	16.14	4.16	2.5	1020000	3540000	453000	2450000	1860000	2050000	2520000	525000	716000	3110000	2870000	438000	899000	3150000	664000	920000	1340000	1150000	1460000	3250000	1110000	2070000	1280000	3770000	469000	3280000	4200000	1360000	665000	64900	1150000	1350000	691	727	Phosphorylation (STY); Oxidation (M)
Q7TSI3|PP6R1_MOUSE	K.EADM(+15.99)S(+79.97)SIQIPSSPPAHGSPQLR.S	13.98	3.59	2.1	658000	749000	299000	500000	440000	431000	577000	123000	726000	415000	721000	102000	83800	524000	186000	595000	60500	273000	265000	564000	115000	622000	276000	947000	471000	883000	689000	310000	389000	142000	466000	172000	728	749	Oxidation (M); Phosphorylation (STY)
Q7TSI3|PP6R1_MOUSE	R.SGGSTDS(+79.97)EEEDEEEDEEEDEGAEQAAC(+57.02)GR.T	20.99	8.53	2.5	148000	216000	68000	100000	96700	100000	28800	74600	96000	104000	163000	53800	38200	136000	80000	97400	56200	80000	91500	324000	84200	169000	78000	296000	118000	214000	107000	170000	31700	26300	52900	197000	662	690	Phosphorylation (STY); Carbamidomethylation
Q7TSI3|PP6R1_MOUSE	R.IQQFDDEEEEEEEGQGSAES(+79.97)DGEYGAWQGSQPVR.A	18.58	12.81	2.4	0	218000	45000	132000	95200	78800	25900	47800	0	67800	272000	33800	65400	190000	51100	145000	29400	62000	115000	284000	90800	175000	81900	315000	98800	245000	189000	140000	0	18500	60500	0	617	650	Phosphorylation (STY)
Q61103|REQU_MOUSE	R.VDDDS(+79.97)LGEFPVSNSR.A	14.34	5.4	1.7	568000	568000	213000	576000	492000	325000	58600	235000	544000	421000	463000	158000	241000	406000	222000	402000	110000	249000	277000	601000	235000	509000	254000	500000	338000	566000	309000	361000	282000	122000	282000	98100	138	152	Phosphorylation (STY)
Q8CIL4|CA131_MOUSE	K.LREELQSAPAAPSEVPVTTAVSLS(+79.97)PPK.N	12.52	3.48	5.5	124000	140000	60600	48000	130000	107000	104000	0	198000	101000	196000	17100	46700	135000	62200	61100	48000	103000	79100	0	72400	150000	67700	126000	111000	162000	128000	10700	74800	14800	95200	0	83	109	Phosphorylation (STY)
Q8R3C0|MCMBP_MOUSE	R.VHS(+79.97)PPASLVPR.I	11.15	2.68	1.6	278000	145000	37400	6720	75700	94400	121000	0	293000	25400	61400	0	91300	46800	20300	101000	97600	62100	12300	0	99800	200000	27300	23800	149000	75400	80600	0	109000	14100	78800	0	296	306	Phosphorylation (STY)
Q7TPM1|PRC2B_MOUSE	K.LKFS(+79.97)DDEDEEDVVK.D	11.8	4.69	2.9	297000	249000	52600	81700	126000	71900	0	39500	186000	75000	165000	27600	81900	103000	41800	114000	43000	72900	44700	95800	10800	119000	30900	33500	85200	107000	78800	46600	94900	21700	73700	35500	384	397	Phosphorylation (STY)
Q7TPM1|PRC2B_MOUSE	R.ALS(+79.97)LSSADSTDAK.R	11.58	2.39	1.7	71500	134000	44600	116000	71500	73100	75900	40700	92000	104000	96000	31700	54100	59700	40700	92800	36900	54400	44300	125000	48800	90400	50700	130000	50000	91700	62200	64000	22100	24100	57000	98500	413	425	Phosphorylation (STY)
Q8CHY6|P66A_MOUSE	K.RPPS(+79.97)PDVIVLSDSEQPSSPR.V	15.6	4.2	2	385000	413000	103000	144000	276000	219000	189000	21700	432000	147000	348000	17300	77700	222000	33500	125000	94600	236000	127000	77200	80800	360000	93600	358000	193000	415000	228000	12400	148000	26600	191000	26600	93	112	Phosphorylation (STY)
Q9DBS9|OSBL3_MOUSE	R.LHSS(+79.97)NPNLSTLDFGEEK.S	10.02	4.22	5.4	2710000	1270000	149000	63500	1850000	697000	1160000	234000	2560000	168000	892000	134000	538000	674000	109000	476000	489000	467000	480000	319000	537000	1150000	136000	1260000	1510000	919000	377000	377000	540000	90800	694000	39900	269	285	Phosphorylation (STY)
Q9DBS9|OSBL3_MOUSE	R.ALVHQLS(+79.97)NESR.L	11.23	2.22	5	240000	112000	25600	24600	109000	55300	77800	15300	157000	31800	121000	9550	46200	39500	7900	64700	40100	74800	30400	17800	47100	130000	17100	17000	98500	128000	48100	16900	80000	14400	71400	17900	399	409	Phosphorylation (STY)
Q9DBS9|OSBL3_MOUSE	K.QLM(+15.99)ELDTSPS(+79.97)PSAQVVGLK.H	9.74	2.68	8.3	50300	79700	66200	5580	31300	0	54200	14800	57200	66200	59000	47600	34100	99500	42500	72200	22600	24000	24900	30200	9750	39600	49200	6360	25900	102000	0	18700	24300	21100	45700	30400	331	349	Oxidation (M); Phosphorylation (STY)
Q3UCQ1|FOXK2_MOUSE	M.A(+42.01)AAAALSGAGAPPAGGGAGGGGS(+79.97)PPGGWAVAR.L	15.52	6.45	2.5	1810000	2050000	788000	1650000	1720000	1650000	519000	488000	2820000	1780000	800000	281000	1770000	1480000	422000	1960000	1530000	1510000	1060000	1590000	1750000	1860000	1050000	1940000	624000	2020000	1750000	908000	813000	272000	412000	553000	2	33	Acetylation (Protein N-term); Phosphorylation (STY)
Q3UCQ1|FOXK2_MOUSE	R.EGS(+79.97)PAPLEPEPGASQPK.L	14.41	1.77	1.9	136000	201000	46700	54000	91400	176000	80100	100000	186000	209000	64600	86500	115000	148000	84700	200000	77500	132000	41200	318000	84200	147000	94200	307000	111000	103000	84200	182000	165000	52800	169000	198000	387	403	Phosphorylation (STY)
Q3UCQ1|FOXK2_MOUSE	R.FAQSAPGS(+79.97)PLSSQPVLITVQR.Q	19.76	4.85	2.4	119000	177000	85200	137000	108000	111000	202000	47100	132000	240000	211000	46500	84000	139000	115000	148000	68500	82500	87700	59500	71800	130000	145000	64700	113000	138000	159000	49800	112000	35700	139000	49700	412	432	Phosphorylation (STY)
Q61097|KSR1_MOUSE	R.ALHSFIT(+79.97)PPTTPQLR.R	10.09	3.92	1.6	196000	282000	58500	0	41700	149000	260000	0	289000	151000	98300	9420	66800	63100	68400	101000	64400	39900	95800	42200	120000	239000	72000	389000	154000	192000	166000	45500	106000	3080	154000	0	250	264	Phosphorylation (STY)
Q61097|KSR1_MOUSE	K.FELPHGS(+79.97)PQLVR.R	18.03	8.21	3.2	185000	226000	37400	12200	134000	91700	135000	0	308000	66600	134000	2420	109000	25300	15800	92500	104000	121000	35300	0	119000	203000	16200	0	149000	250000	92300	0	103000	316	69000	0	314	325	Phosphorylation (STY)
Q8R1B4|EIF3C_MOUSE	K.QPLLLS(+79.97)EDEEDTKR.V	12.44	2.48	2.7	10000000	8700000	2560000	6800000	5420000	4680000	781000	2680000	9800000	3580000	7490000	1120000	1720000	4570000	2020000	4140000	2820000	1990000	3370000	5970000	891000	7750000	1960000	9180000	5660000	4330000	4640000	2890000	4480000	1220000	4290000	1360000	34	47	Phosphorylation (STY)
Q8R1B4|EIF3C_MOUSE	R.FFTT(+79.97)GSDSESESSLSGEELVTKPVSGNYGK.Q	13.64	4.03	2.1	0	74700	25900	10800	62700	40800	0	0	96500	34200	120000	6010	32700	53200	18700	56800	39300	44100	60300	8160	15600	112000	0	62000	54100	134000	77600	0	34800	8200	63700	0	4	33	Phosphorylation (STY)
Q8CH25|SLTM_MOUSE	K.DVQDAIAQS(+79.97)PEK.E	19.05	9.7	3.6	1330000	1290000	257000	869000	1190000	751000	884000	439000	701000	594000	1140000	395000	612000	1050000	501000	1320000	421000	316000	485000	979000	398000	1320000	494000	2030000	253000	1320000	355000	540000	968000	167000	323000	1170000	281	292	Phosphorylation (STY)
Q8CH25|SLTM_MOUSE	K.DVQDAIAQS(+79.97)PEKEAK.D	12.29	4.66	2.9	311000	193000	71600	358000	195000	69700	120000	86200	244000	121000	131000	27800	123000	145000	54500	81400	69900	43500	110000	178000	120000	183000	71600	170000	172000	243000	79100	67500	103000	25800	111000	77200	281	295	Phosphorylation (STY)
P60904|DNJC5_MOUSE	R.SLS(+79.97)TSGESLYHVLGLDK.N	9.59	2.91	2.6	1730000	3580000	640000	2300000	2440000	735000	1350000	486000	4950000	2440000	5170000	553000	1120000	3540000	1360000	3010000	2270000	3170000	2760000	484000	1410000	1730000	725000	5290000	1050000	3570000	2500000	6630	2860000	343000	2010000	1140000	8	24	Phosphorylation (STY)
Q920R0|ALS2_MOUSE	R.S(+79.97)ESPEPGYVVTSSGLLLPVLLPR.L	16.93	7.67	2.4	0	66200	0	44600	20200	58800	0	0	14000	85700	111000	9020	0	92000	27700	65200	45300	72300	72900	41800	66700	114000	11200	28600	24800	59600	67700	0	19200	2020	20500	0	1456	1478	Phosphorylation (STY)
Q920R0|ALS2_MOUSE	R.LSLPGLLSQVS(+79.97)PR.L	12.98	3.27	1.7	22400	54300	35300	43200	26300	46000	29800	3750	53700	27200	47000	20600	32400	37600	50500	40700	53600	57100	36700	0	61900	67900	38700	11700	41500	39200	25200	0	52200	11000	48400	0	476	488	Phosphorylation (STY)
P11157|RIR2_MOUSE	R.TPLATIADQQQLQLS(+79.97)PLK.R	14.39	3.12	3.5	90900	577000	367000	638000	522000	438000	758000	262000	872000	902000	805000	185000	477000	740000	354000	440000	450000	584000	421000	884000	505000	702000	536000	973000	306000	668000	721000	389000	612000	96800	445000	263000	6	23	Phosphorylation (STY)
P11157|RIR2_MOUSE	R.TPLATIADQQQLQLS(+79.97)PLKR.L	18.37	5.15	2.1	1080000	3820000	1120000	311000	2370000	2620000	3750000	18100	4070000	2940000	3480000	242000	1160000	2740000	1330000	599000	1610000	3110000	2080000	0	2340000	4170000	790000	2960000	2650000	3720000	2330000	9300	1860000	347000	1770000	0	6	24	Phosphorylation (STY)
P11157|RIR2_MOUSE	R.LTLADKENT(+79.97)PPTLSSTR.V	11.64	2.01	1.7	88600	184000	25800	140000	121000	116000	126000	47300	131000	106000	144000	33900	71900	89600	51900	136000	58100	99300	76700	142000	58600	147000	21700	215000	91700	166000	125000	85400	71900	39000	119000	78300	25	41	Phosphorylation (STY)
Q58A65|JIP4_MOUSE	R.SASQSS(+79.97)LDKLDQELK.E	15.53	4.28	1.5	539000	407000	133000	159000	333000	275000	304000	93200	500000	98700	404000	59500	207000	302000	80800	231000	48200	171000	122000	139000	159000	395000	101000	405000	297000	409000	180000	94600	219000	60300	232000	34100	728	742	Phosphorylation (STY)
Q58A65|JIP4_MOUSE	R.SAS(+79.97)QSS(+79.97)LDKLDQELK.E	13.43	4.13	2.5	226000	400000	83200	118000	157000	180000	107000	57100	339000	82100	348000	33000	138000	253000	45100	267000	148000	110000	112000	28100	118000	255000	69000	117000	178000	374000	190000	1140	135000	39900	164000	0	728	742	Phosphorylation (STY)
Q9JJ89|CCD86_MOUSE	K.EEVIPGS(+79.97)PEPC(+57.02)PGQQAPGPEPSQPAQELTVQAPS(+79.97)SPER.Q	26.9	5.67	1.6	0	139000	83100	94700	0	133000	0	56400	58100	127000	172000	64400	64700	83600	94000	142000	61500	58300	96900	140000	36100	88100	88700	180000	38200	149000	150000	92600	77400	34900	51200	0	219	256	Phosphorylation (STY); Carbamidomethylation
P97360|ETV6_MOUSE	R.ISYT(+79.97)PPES(+79.97)PVASHR.S	11.71	4.18	2.8	764000	793000	218000	569000	447000	346000	104000	204000	572000	381000	258000	142000	53600	468000	218000	152000	165000	166000	289000	536000	63500	600000	53300	636000	444000	384000	449000	132000	345000	97700	375000	101000	15	28	Phosphorylation (STY)
P97360|ETV6_MOUSE	R.ISYT(+79.97)PPESPVASHR.S	10.6	6.09	2.3	249000	26100	7450	126000	11600	18200	268000	52300	24500	10400	22400	48700	31200	167000	89100	13400	79600	18600	5740	179000	104000	26400	8810	380000	13400	26300	165000	114000	7480	2360	191000	120000	15	28	Phosphorylation (STY)
Q9QY06|MYO9B_MOUSE	R.ISFSTSDISKLS(+79.97)PVK.T	13.58	2.91	1.8	357000	549000	208000	351000	337000	284000	536000	89200	482000	484000	601000	68100	216000	437000	216000	413000	235000	390000	269000	199000	199000	411000	248000	500000	299000	527000	440000	148000	232000	72500	367000	26400	1324	1338	Phosphorylation (STY)
Q9QY06|MYO9B_MOUSE	R.LPELDPRGS(+79.97)DEENLDSETSASTESLLEER.G	14.86	3.79	4.1	96300	292000	117000	257000	238000	267000	23200	26600	225000	189000	608000	83000	56700	387000	112000	290000	101000	88700	347000	106000	82300	401000	117000	226000	173000	395000	349000	0	152000	49500	155000	37500	1941	1969	Phosphorylation (STY)
Q9QY06|MYO9B_MOUSE	K.QAQVVGDPPGS(+79.97)PSPVQRPTTLALDSR.V	24.56	5.97	2.7	361000	443000	147000	147000	267000	228000	250000	0	397000	249000	311000	39000	106000	287000	103000	220000	105000	215000	163000	44700	98800	339000	140000	172000	230000	152000	303000	0	148000	41700	175000	0	1208	1233	Phosphorylation (STY)
Q9QY06|MYO9B_MOUSE	R.GAVEGPPAPALPC(+57.02)PIS(+79.97)PTLSPLPEAAAPPR.G	26.29	5.34	2.1	39100	123000	56600	96700	72300	96000	135000	25100	83700	154000	81400	32000	46700	57600	73800	97100	57200	75700	69200	134000	60300	106000	46100	145000	53100	116000	129000	52800	50400	21700	59900	53000	1973	2002	Carbamidomethylation; Phosphorylation (STY)
Q61136|PRP4B_MOUSE	K.LC(+57.02)DFGSASHVADNDITPY(+79.97)LVSR.F	11.55	3.7	2.9	1020000	1260000	204000	233000	862000	691000	97100	12700	1120000	317000	879000	10200	274000	834000	9030	412000	316000	286000	501000	200000	562000	947000	84600	806000	602000	1170000	702000	20500	515000	59100	476000	3010	832	853	Carbamidomethylation; Phosphorylation (STY)
Q61136|PRP4B_MOUSE	K.EVIEAS(+79.97)DKEGLS(+79.97)PAK.R	13.79	4.55	2.9	75600	126000	21400	61900	30200	45500	2650	31500	56700	57800	24100	27600	24300	51600	41300	39500	24500	24100	29300	16500	46700	69800	34600	86600	74900	48800	51800	2740	39600	11500	47900	20600	83	97	Phosphorylation (STY)
Q8BWW4|LARP4_MOUSE	K.DTLNPVAVPVSS(+79.97)PTATKPSPANTASPC(+57.02)TSNINPPR.A	26.47	9.87	2	778000	790000	335000	781000	279000	437000	753000	241000	1030000	663000	880000	182000	381000	161000	325000	781000	156000	563000	494000	849000	362000	843000	467000	939000	545000	923000	677000	55000	162000	198000	373000	388000	568	602	Phosphorylation (STY); Carbamidomethylation
Q3THE2|ML12B_MOUSE	R.AT(+79.97)SNVFAM(+15.99)FDQSQIQEFK.E	10.69	3.39	2.5	2780000	5000000	961000	3510000	1690000	1150000	4120000	600000	5630000	5230000	6810000	1800000	1860000	4340000	3120000	3000000	1510000	2070000	3090000	6490000	967000	971000	3430000	7240000	1730000	6340000	6330000	3080000	3880000	1180000	1050000	2200000	18	35	Phosphorylation (STY); Oxidation (M)
Q3THE2|ML12B_MOUSE	R.ATS(+79.97)NVFAMFDQSQIQEFK.E	15.36	19.53	3	261000	517000	5340	599000	389000	1340000	449000	3580	984000	1020000	1430000	46800	213000	876000	382000	1260000	1170000	2710000	2170000	843000	3180000	3220000	46600	406000	483000	863000	211000	5170	355000	30600	166000	6920	18	35	Phosphorylation (STY)
Q1HFZ0|NSUN2_MOUSE	K.EGVILTNENAAS(+79.97)PEQPGDEDAK.Q	16.93	4.14	2.7	10900000	9680000	4180000	7300000	5510000	6620000	4210000	3330000	12100000	6960000	8080000	3180000	1520000	6170000	3650000	5880000	2400000	5180000	4190000	10300000	3670000	7810000	4180000	12800000	5730000	6100000	5410000	5590000	2900000	1980000	4600000	2380000	712	733	Phosphorylation (STY)
Q1HFZ0|NSUN2_MOUSE	R.FQQPPQPEGEEDAS(+79.97)DGGR.K	17.42	3.88	2.3	558000	214000	163000	502000	376000	239000	64500	202000	249000	344000	130000	141000	148000	329000	185000	212000	132000	193000	234000	630000	189000	427000	125000	618000	347000	498000	342000	271000	274000	55900	257000	343000	10	27	Phosphorylation (STY)
B9EKI3|TMF1_MOUSE	R.SVSEINS(+79.97)DDELPGK.G	13.15	5.26	2.3	239000	279000	103000	257000	203000	206000	76800	130000	229000	191000	153000	112000	114000	205000	140000	262000	46600	116000	122000	378000	85900	234000	120000	306000	174000	296000	231000	153000	171000	65500	124000	3130	334	347	Phosphorylation (STY)
B9EKI3|TMF1_MOUSE	K.GYALVPIIVSPS(+79.97)TPK.T	14.03	2.12	2.1	13900	23300	16900	0	18800	20300	36200	15900	43000	31900	19300	10900	19200	11900	25400	13200	18500	17000	14600	0	17700	15700	18900	17300	21900	19400	26500	0	15500	7110	27600	0	348	362	Phosphorylation (STY)
P14426|HA13_MOUSE	K.GGDYTLTPGSQSSEM(+15.99)S(+79.97)LPDC(+57.02)KA	13.39	5.23	1.9	1340000	1480000	568000	1430000	386000	532000	809000	578000	1110000	741000	546000	324000	438000	1100000	408000	519000	116000	349000	384000	1210000	178000	688000	572000	1490000	672000	558000	963000	879000	668000	254000	635000	889000	341	362	Oxidation (M); Phosphorylation (STY); Carbamidomethylation
P14426|HA13_MOUSE	K.WAS(+79.97)VVVPLGK.E	3.09	4.45	3.1	0	99900	0	0	257000	713000	17800	0	0	777000	44200	0	0	47300	650000	63400	0	24800	0	0	1170000	137000	80800	0	1090000	27100	154000	0	0	249000	63800	0	268	277	Phosphorylation (STY)
Q3USB7|PLCL1_MOUSE	K.KLPSESDLLEGEVT(+79.97)DEDEEAEM(+15.99)SR.R	13.9	5.17	2.1	1730000	2950000	880000	2040000	1240000	1370000	78800	876000	1390000	1260000	1380000	565000	470000	2750000	811000	2060000	453000	685000	1120000	3000000	487000	986000	957000	3490000	1360000	1600000	2130000	1300000	927000	432000	1220000	619000	544	567	Phosphorylation (STY); Oxidation (M)
Q3USB7|PLCL1_MOUSE	K.LPSESDLLEGEVT(+79.97)DEDEEAEM(+15.99)SR.R	34.07	6.28	1.9	273000	465000	230000	483000	251000	241000	0	235000	206000	345000	540000	179000	145000	533000	228000	393000	134000	165000	175000	859000	100000	302000	306000	751000	202000	463000	457000	505000	243000	104000	218000	278000	545	567	Phosphorylation (STY); Oxidation (M)
Q3USB7|PLCL1_MOUSE	K.TVS(+79.97)FSSM(+15.99)PSEK.K	13.4	2.78	1.8	214000	362000	181000	356000	26000	136000	286000	136000	268000	312000	221000	134000	142000	268000	139000	284000	72800	70700	143000	358000	38200	149000	227000	404000	170000	261000	423000	298000	264000	83900	221000	0	94	104	Phosphorylation (STY); Oxidation (M)
Q3USB7|PLCL1_MOUSE	K.KLPSESDLLEGEVT(+79.97)DEDEEAEMSR.R	10.21	15.51	2.2	209000	105000	0	0	366000	233000	6000	0	221000	9590	216000	2120	10100	163000	3990	169000	48200	228000	354000	56400	339000	463000	0	196000	105000	248000	9170	0	58400	12000	29100	0	544	567	Phosphorylation (STY)
P97492|RGS14_MOUSE	R.M(+15.99)VLAVS(+79.97)DGELTSTAGSQAQGEGR.G	18.3	6.66	2.6	319000	384000	236000	358000	189000	194000	166000	124000	265000	342000	278000	150000	133000	287000	202000	173000	38700	87700	157000	258000	72500	176000	239000	299000	175000	286000	325000	193000	162000	59000	254000	241000	15	37	Oxidation (M); Phosphorylation (STY)
Q9DBT5|AMPD2_MOUSE	R.QIS(+79.97)QDVKLEPDILLR.A	19.32	11.34	1.8	59400	119000	39200	70700	102000	72900	47000	0	190000	113000	169000	2430	79200	146000	82300	95400	98300	100000	193000	0	89500	121000	56600	0	111000	183000	143000	0	34400	10200	96300	0	85	99	Phosphorylation (STY)
Q9DBT5|AMPD2_MOUSE	K.TDS(+79.97)DSDLQLYK.E	13.09	3.7	2.3	67800	112000	22200	152000	67900	48500	40700	59700	124000	28300	152000	38300	50700	77000	8510	88300	47200	107000	48500	108000	47400	89400	13000	141000	78200	94200	68500	31100	52300	19000	51200	54600	107	117	Phosphorylation (STY)
Q9DB52|F122A_MOUSE	R.SNS(+79.97)APLIHGLSDSSPVFQAEAPSAR.R	10.3	3.94	6.1	171000	200000	40000	30300	163000	75500	149000	0	306000	52000	217000	11700	59300	86000	17500	85500	47200	49300	60400	47200	72700	128000	44600	45600	111000	247000	118000	21700	74000	11600	124000	23000	32	56	Phosphorylation (STY)
Q9DB52|F122A_MOUSE	R.HGLLLPAS(+79.97)PVR.M	19.3	11.07	1.6	161000	113000	18000	0	65600	39300	76500	0	201000	25200	55000	0	62900	19100	7820	34700	36400	53400	19900	0	46800	105000	11200	0	104000	59300	30300	0	47000	2270	65200	0	66	76	Phosphorylation (STY)
P83510|TNIK_MOUSE	K.SEGS(+79.97)PVLPHEPSK.V	12.57	2.63	2.2	518000	389000	135000	308000	297000	256000	371000	48700	361000	196000	330000	43500	136000	258000	74600	294000	124000	215000	184000	297000	144000	194000	117000	910000	249000	152000	266000	241000	235000	64500	162000	98900	737	749	Phosphorylation (STY)
P83510|TNIK_MOUSE	R.LGSQPIRAS(+79.97)NPDLR.R	9.87	1.86	2.5	77400	69400	11800	33400	72500	79400	61700	5810	130000	17400	45900	5410	42000	32500	24500	32600	47600	57400	23300	5670	52500	66100	11600	89100	66900	68800	57600	0	58700	7380	69600	1820	670	683	Phosphorylation (STY)
Q56A08|GPKOW_MOUSE	M.A(+42.01)GRES(+79.97)PPPSAPSM(+15.99)APISFGFTR.T	12.94	5.24	2.4	1060000	0	727000	8170	490000	760000	927000	0	832000	1450000	758000	431000	486000	1010000	718000	1010000	294000	174000	586000	0	327000	679000	856000	2320000	653000	1190000	1150000	4430	890000	146000	727000	28400	2	23	Acetylation (Protein N-term); Phosphorylation (STY); Oxidation (M)
Q56A08|GPKOW_MOUSE	M.A(+42.01)GRES(+79.97)PPPSAPSMAPISFGFTR.T	23.33	13.75	2.3	136000	190000	0	91800	332000	316000	180000	0	145000	278000	266000	7500	72400	176000	117000	236000	185000	337000	332000	165000	324000	416000	18100	134000	143000	288000	93100	1700	109000	4400	61200	0	2	23	Acetylation (Protein N-term); Phosphorylation (STY)
Q5SUA5|MYO1G_MOUSE	R.LIS(+79.97)VEPRPEQPEPDFQSSR.S	27.46	8.23	3.7	736000	970000	192000	601000	307000	472000	212000	129000	640000	524000	738000	110000	205000	615000	254000	700000	222000	390000	399000	0	186000	752000	309000	884000	428000	965000	660000	0	380000	92400	538000	0	996	1014	Phosphorylation (STY)
Q6GYP7|RGPA1_MOUSE	R.SSS(+79.97)TSDILEPFTVER.A	12.4	2.38	1.8	366000	346000	56800	369000	292000	243000	191000	94900	425000	326000	372000	79400	172000	416000	77900	341000	154000	74100	224000	297000	208000	312000	198000	329000	313000	355000	271000	208000	127000	74400	193000	69000	794	808	Phosphorylation (STY)
Q68FD5|CLH1_MOUSE	K.GILRT(+79.97)PDTIR.R	15.44	3.84	3.2	360000	237000	76200	30100	220000	139000	42100	0	344000	137000	193000	12900	118000	88900	56000	157000	119000	117000	79100	7700	119000	221000	60000	80700	148000	252000	143000	0	134000	16900	130000	0	390	399	Phosphorylation (STY)
Q68FD5|CLH1_MOUSE	R.TSIDAYDNFDNIS(+79.97)LAQR.L	11.07	2.09	3.1	56500	54700	10900	0	49700	12000	33200	9920	64100	47100	38400	10500	37700	42600	14200	32200	35800	29200	19500	0	32500	31600	20600	37200	44800	36500	23100	7380	38500	6560	18200	0	1482	1498	Phosphorylation (STY)
Q922R8|PDIA6_MOUSE	K.DGELPVEDDIDLS(+79.97)DVELDDLEKDEL	32.32	8.7	2.4	193000	1820000	571000	1230000	1250000	1740000	168000	610000	715000	1790000	3960000	918000	262000	3230000	934000	1940000	1270000	1420000	1560000	3170000	1280000	2120000	551000	1860000	722000	1780000	2160000	901000	990000	375000	587000	1090000	416	440	Phosphorylation (STY)
Q3UZ39|LRRF1_MOUSE	R.NM(+15.99)PSLSAATLASLGGTS(+79.97)SR.R	12.14	1.97	3.6	750000	1160000	621000	1130000	675000	616000	975000	407000	908000	1090000	1120000	128000	509000	1120000	606000	1030000	372000	564000	538000	1200000	401000	888000	685000	1300000	622000	1140000	1040000	160000	679000	253000	640000	732000	67	85	Oxidation (M); Phosphorylation (STY)
Q3UZ39|LRRF1_MOUSE	R.RGS(+79.97)GDTSISM(+15.99)DTEASIR.E	11.99	5.57	3.8	3620000	1750000	448000	70600	1050000	468000	893000	59400	1920000	464000	1800000	130000	533000	1370000	299000	879000	311000	379000	321000	172000	325000	1350000	380000	1410000	1510000	1730000	612000	33300	757000	185000	683000	112000	86	102	Phosphorylation (STY); Oxidation (M)
Q3UZ39|LRRF1_MOUSE	R.ASNS(+79.97)PEQSSC(+57.02)LEGLDSEVPGPTEDLK.T	17.9	4.56	1.9	291000	278000	146000	255000	194000	263000	196000	141000	289000	200000	358000	117000	112000	296000	146000	266000	100000	66800	205000	318000	120000	260000	178000	357000	169000	281000	250000	252000	186000	68900	163000	83300	345	370	Phosphorylation (STY); Carbamidomethylation
Q3UZ39|LRRF1_MOUSE	R.NMPSLSAATLASLGGTS(+79.97)SR.R	14.43	8.26	3.2	215000	192000	37300	34100	645000	497000	499000	835	878000	217000	743000	0	193000	275000	40700	398000	438000	802000	553000	149000	1010000	642000	21700	270000	295000	382000	59400	0	214000	13700	102000	0	67	85	Phosphorylation (STY)
Q3UZ39|LRRF1_MOUSE	K.AENQRPAEDSALS(+79.97)PGPLAGAK.C	6.96	6.97	6.5	164000	196000	23600	0	41000	5660	65800	12900	31400	58100	56100	0	37700	123000	29800	109000	30800	32200	38000	28700	22000	114000	44800	79400	85200	132000	81300	2780	17400	1290	53500	4210	290	310	Phosphorylation (STY)
Q3UZ39|LRRF1_MOUSE	K.EIDC(+57.02)LS(+79.97)PEAQR.L	9.32	2.89	2.8	39400	40500	14200	20900	21200	24500	27200	19900	41200	33100	30200	17500	21000	37000	20900	39000	14600	20500	30400	20900	18800	26100	21100	25000	24600	33200	25100	28000	30500	29300	73900	27800	11	21	Carbamidomethylation; Phosphorylation (STY)
Q65Z40|WAPL_MOUSE	K.VEEEDTGDPFGFDS(+79.97)DDESLPVSSK.N	26.45	8.15	1.6	115000	290000	62800	413000	223000	145000	166000	192000	149000	236000	479000	89500	87100	436000	79700	296000	81500	154000	214000	662000	133000	195000	184000	512000	177000	266000	255000	265000	97800	66800	114000	186000	64	87	Phosphorylation (STY)
Q9Z0R6|ITSN2_MOUSE	R.TVSPGSVS(+79.97)PIHGQGQAVENLK.A	15.2	3.08	2.5	895000	783000	223000	477000	630000	467000	456000	136000	766000	408000	650000	113000	175000	458000	159000	478000	107000	396000	250000	307000	180000	630000	231000	775000	374000	744000	477000	237000	401000	114000	350000	106000	836	856	Phosphorylation (STY)
Q9Z0R6|ITSN2_MOUSE	K.AQS(+79.97)LIDLGSSSSTSSTASLSGNSPK.T	17.11	3.86	2	104000	74100	0	123000	90800	75100	160000	27000	143000	89700	95900	34900	0	86700	59000	79800	21800	61500	72100	30700	42200	68100	50500	0	58800	112000	80000	0	57100	31100	69600	1610	209	233	Phosphorylation (STY)
Q80WC1|UBN2_MOUSE	R.VAFISLS(+79.97)PVR.R	20.09	5.95	1.2	58200	155000	83800	39500	88100	108000	138000	7210	148000	191000	141000	55000	88600	95200	96400	146000	77400	68000	89700	37700	31500	102000	112000	84300	89600	127000	116000	0	79600	34400	92500	12300	7	16	Phosphorylation (STY)
P12367|KAP2_MOUSE	R.RVS(+79.97)VC(+57.02)AETFNPDEEEEDNDPR.V	16.69	3.01	2.1	1180000	1370000	317000	563000	1320000	683000	182000	258000	1260000	349000	1320000	51900	89100	1100000	64100	455000	324000	410000	562000	751000	181000	1390000	222000	1700000	818000	1770000	667000	366000	616000	166000	743000	28200	94	114	Phosphorylation (STY); Carbamidomethylation
Q9QXD8|LIMD1_MOUSE	K.ESSPSWSTDSSLEPVLPGS(+79.97)PTPSR.V	20.61	7.01	2.6	228000	329000	152000	308000	272000	230000	150000	141000	228000	235000	395000	74500	113000	257000	113000	223000	73800	115000	144000	293000	95400	268000	180000	308000	175000	277000	220000	190000	119000	67700	144000	131000	395	418	Phosphorylation (STY)
E9Q784|ZC3HD_MOUSE	K.AAVVAS(+79.97)PLLDQQR.N	19.42	3.65	1.5	296000	337000	126000	313000	261000	163000	250000	100000	292000	328000	205000	132000	209000	227000	173000	230000	166000	195000	171000	277000	117000	205000	137000	284000	206000	228000	185000	114000	237000	74800	192000	84400	237	249	Phosphorylation (STY)
E9Q784|ZC3HD_MOUSE	R.SLS(+79.97)PSHLTEDR.Q	9.24	2.78	3.6	350000	317000	82600	163000	253000	144000	309000	1530	416000	109000	357000	32800	141000	121000	31100	184000	61100	214000	99300	0	52600	236000	64000	549000	212000	228000	109000	51600	160000	32800	101000	0	951	961	Phosphorylation (STY)
E9Q784|ZC3HD_MOUSE	R.SKLS(+79.97)PS(+79.97)PSLR.K	7.75	4.75	6.2	552000	526000	73600	29500	407000	206000	20200	4670	164000	11300	68400	3730	143000	194000	8590	204000	46600	81000	90600	48600	134000	446000	59900	107000	74300	548000	131000	32800	182000	35500	240000	21200	204	213	Phosphorylation (STY)
Q62018|CTR9_MOUSE	K.GGEFDEFVNDDT(+79.97)DDDLPVSK.K	16.59	3.21	3.5	279000	278000	61300	203000	256000	99700	18500	90800	232000	164000	259000	59300	114000	220000	54200	173000	122000	97800	126000	371000	164000	205000	108000	261000	151000	82700	125000	207000	107000	36100	69400	199000	914	933	Phosphorylation (STY)
Q80W00|PP1RA_MOUSE	K.VLS(+79.97)PTAAKPSPFEGK.T	12.23	2.96	3	404000	798000	290000	798000	305000	453000	650000	155000	1060000	530000	543000	111000	274000	369000	289000	603000	320000	304000	477000	285000	314000	529000	328000	698000	476000	447000	496000	146000	390000	34400	510000	11700	311	325	Phosphorylation (STY)
Q7TPH6|MYCB2_MOUSE	R.SLS(+79.97)PNHNTLQTLK.S	11.15	3.08	2.2	80500	109000	19900	36900	51600	60900	155000	8460	107000	26300	110000	13200	29700	48900	19000	57000	44900	64700	50000	39200	38300	77900	9730	187000	77000	86400	48800	0	42200	9840	69700	6870	2859	2871	Phosphorylation (STY)
P70218|M4K1_MOUSE	R.S(+79.97)DPSLWNPAAPEPGQPPLVPPR.K	14.6	3.53	2.3	462000	712000	295000	174000	306000	253000	351000	81300	647000	766000	759000	171000	283000	654000	125000	600000	292000	356000	98900	287000	257000	223000	278000	300000	261000	688000	661000	37100	459000	118000	252000	64000	452	473	Phosphorylation (STY)
O08796|EF2K_MOUSE	R.TLS(+79.97)SSRPPLLLR.L	17.68	3.98	1.6	117000	88600	28500	0	78600	41400	72900	0	133000	33700	64800	0	60600	15600	10600	60100	34800	58100	26700	0	35300	100000	11700	0	60000	77900	38100	0	45300	0	51800	0	363	374	Phosphorylation (STY)
Q8R1Q8|DC1L1_MOUSE	R.KPASVSPTTPTS(+79.97)PTEGEAS	19.23	10.16	2.1	1320000	1040000	475000	1160000	888000	608000	777000	454000	1080000	954000	1440000	348000	939000	705000	471000	1340000	328000	619000	442000	2680000	425000	970000	592000	2840000	1360000	1130000	623000	1500000	752000	205000	501000	568000	505	523	Phosphorylation (STY)
Q8R1Q8|DC1L1_MOUSE	R.SVS(+79.97)SNVASVSPIPAGSK.K	18.67	6.27	1.5	241000	428000	197000	238000	482000	325000	401000	99000	676000	615000	413000	173000	112000	267000	252000	426000	91500	158000	217000	315000	74100	331000	212000	342000	279000	472000	302000	64200	247000	130000	365000	162000	412	428	Phosphorylation (STY)
O08784|TCOF_MOUSE	K.SAEPLANTVLAS(+79.97)ETEEEGNAQALGPTAK.S	24.77	5.65	1.7	438000	423000	417000	864000	321000	481000	5790	315000	447000	653000	902000	184000	278000	725000	432000	797000	300000	473000	516000	1080000	391000	676000	392000	849000	421000	474000	617000	535000	337000	149000	360000	373000	158	185	Phosphorylation (STY)
O08784|TCOF_MOUSE	R.KLS(+79.97)GDLEAGAPK.N	8.76	4.71	3.9	496000	388000	87900	245000	486000	250000	1790	80500	584000	0	280000	38200	231000	256000	43600	196000	246000	171000	215000	73700	249000	161000	0	696000	168000	426000	239000	0	261000	60300	3060	8570	1189	1200	Phosphorylation (STY)
Q61206|PA1B2_MOUSE	M.S(+42.01)QGDS(+79.97)NPAAIPHAAEDIQGDDR.W	9.04	3.73	3.3	178000	250000	79000	218000	7080	171000	45900	98500	127000	174000	276000	82900	49300	160000	0	160000	48000	134000	118000	293000	44900	142000	115000	256000	101000	213000	197000	179000	92500	69100	107000	56100	2	23	Acetylation (Protein N-term); Phosphorylation (STY)
Q6IR34|GPSM1_MOUSE	R.APS(+79.97)SDEEC(+57.02)FFDLLSK.F	17.31	5.12	2.1	68400	106000	24000	50700	42500	46700	0	20500	94200	103000	77800	20500	36200	126000	43600	94200	52700	74200	73400	55700	64500	43700	32700	70800	59600	74800	64400	12800	47500	15500	39600	16200	488	502	Phosphorylation (STY); Carbamidomethylation
P70399|TP53B_MOUSE	R.STPFIVPSS(+79.97)PTEQGGR.K	14.93	3.82	2.5	268000	420000	162000	397000	210000	256000	179000	70300	324000	398000	234000	51300	98100	268000	177000	146000	87100	105000	266000	289000	127000	261000	171000	242000	238000	208000	238000	146000	168000	61600	177000	185000	374	389	Phosphorylation (STY)
P70399|TP53B_MOUSE	R.SEDRPSS(+79.97)PQVSVAAVETK.E	13.2	3.74	2.2	578000	475000	150000	399000	249000	280000	332000	124000	505000	216000	376000	73000	165000	388000	158000	227000	151000	153000	130000	392000	137000	288000	179000	617000	314000	265000	282000	80200	272000	65400	331000	4720	262	279	Phosphorylation (STY)
Q8VDZ4|ZDHC5_MOUSE	R.GDS(+79.97)LKEPTSIADSSR.H	16.28	2.6	3.6	216000	152000	39400	49800	122000	34600	69300	26500	212000	29500	118000	19700	75500	60900	20000	82000	68400	72400	25900	30400	79700	125000	24700	140000	101000	141000	46900	12200	83000	22400	83400	16500	378	392	Phosphorylation (STY)
P61979|HNRPK_MOUSE	R.GS(+79.97)YGDLGGPIITTQVTIPK.D	10.1	1.89	2.9	969000	1600000	248000	1550000	1280000	1480000	650000	589000	1790000	2100000	753000	720000	729000	1690000	998000	1660000	909000	1530000	1110000	1590000	1210000	2010000	775000	1600000	1270000	1590000	1610000	341000	1390000	358000	925000	283000	378	396	Phosphorylation (STY)
P61979|HNRPK_MOUSE	K.IILDLISES(+79.97)PIK.G	13.51	2.58	3.4	197000	356000	73400	291000	237000	349000	248000	138000	201000	365000	440000	192000	197000	356000	139000	259000	227000	172000	208000	315000	250000	356000	240000	400000	116000	321000	333000	177000	142000	62200	233000	181000	208	219	Phosphorylation (STY)
P61979|HNRPK_MOUSE	K.IIPTLEEGLQLPSPTATS(+79.97)QLPLESDAVEC(+57.02)LNYQHYK.G	16.85	10.29	2.6	107000	214000	5430	0	338000	363000	0	0	126000	60400	117000	0	29400	129000	0	14900	516000	393000	53100	85800	791000	787000	34800	36900	111000	290000	61300	0	126000	14500	0	0	104	139	Phosphorylation (STY); Carbamidomethylation
Q80VW7|AKNA_MOUSE	R.TS(+79.97)PDSAPAPTAASTPHGSAESTANLLLNR.T	13.42	3.55	1.9	757000	810000	393000	552000	356000	614000	675000	135000	891000	495000	261000	123000	227000	774000	231000	413000	253000	310000	388000	535000	215000	659000	390000	590000	340000	437000	818000	216000	353000	153000	479000	65000	1015	1043	Phosphorylation (STY)
Q80VW7|AKNA_MOUSE	K.VLS(+79.97)FSIPQPR.V	16.99	3.32	1.5	74200	127000	86600	54300	97700	122000	71100	4900	126000	123000	137000	48500	75100	91600	79500	160000	72500	83700	97100	6840	76700	131000	91900	56500	97000	125000	148000	1800	105000	15600	96700	4550	483	492	Phosphorylation (STY)
O54916|REPS1_MOUSE	R.TSSDHTNPTS(+79.97)PLLVKPSDLSEENK.I	21.34	9.35	2.6	611000	468000	96000	7570	412000	224000	418000	14500	640000	50200	397000	4710	105000	224000	31900	198000	142000	163000	144000	0	52400	431000	57500	143000	356000	539000	181000	0	230000	55400	229000	0	473	496	Phosphorylation (STY)
O54916|REPS1_MOUSE	R.LAASYSS(+79.97)DSENQGSYSGVIPPPPGR.G	10.53	3.78	1.8	44000	72500	20800	65400	118000	46100	23600	19700	63600	44900	67100	13400	42300	153000	15900	71000	24800	35900	42000	39800	27200	73200	43500	175000	70300	46900	63700	18700	17700	16200	43200	13100	112	136	Phosphorylation (STY)
P51125|ICAL_MOUSE	K.EQKPFTPAS(+79.97)PVQSTPSKPSDK.S	8.92	5.47	5	1020000	567000	42700	30800	481000	266000	606000	3460	718000	71500	406000	1500	185000	68100	18500	134000	248000	393000	60600	43900	303000	191000	39300	1110000	477000	888000	165000	0	449000	0	279000	0	211	231	Phosphorylation (STY)
P51125|ICAL_MOUSE	K.SNDTSQT(+79.97)PPGETVPR.A	14.69	3.26	2	234000	209000	105000	265000	148000	123000	205000	154000	14700	246000	151000	68000	1770	152000	73300	183000	0	82400	145000	426000	5400	203000	163000	392000	180000	267000	186000	198000	113000	61900	181000	298000	473	487	Phosphorylation (STY)
P51125|ICAL_MOUSE	K.NEGITQPLPDSPKPM(+15.99)GTDQAIDALSSDFTC(+57.02)SS(+79.97)PTGK.Q	15.77	15.04	2.2	66100	101000	38400	0	190000	95000	0	0	201000	61100	219000	11800	49200	217000	21600	107000	80100	80400	70700	0	60000	165000	37300	0	89900	218000	243000	0	38200	8010	0	0	293	328	Oxidation (M); Carbamidomethylation; Phosphorylation (STY)
P51125|ICAL_MOUSE	K.NEGITQPLPDSPKPM(+15.99)GTDQAIDALSSDFTC(+57.02)S(+79.97)SPTGK.Q	11.42	5.53	3.1	9070	121000	39900	0	39200	105000	14800	0	82400	56000	253000	0	34800	162000	51900	86200	79400	44400	88200	0	62200	90600	0	0	44500	125000	218000	0	0	8840	50600	0	293	328	Oxidation (M); Carbamidomethylation; Phosphorylation (STY)
P51125|ICAL_MOUSE	K.SLS(+79.97)ESELIGELSADFDR.S	14.53	4.29	2.7	21700	73400	14600	69800	58400	56500	13500	12400	78000	98400	112000	23600	17400	108000	45400	100000	47800	82000	79600	33400	77300	114000	24900	42900	48700	70600	71600	6200	59500	10800	37000	6570	442	458	Phosphorylation (STY)
Q8C2Q3|RBM14_MOUSE	R.QPT(+79.97)PPFFGR.D	8.01	2.44	2	8470000	10100000	4960000	8090000	5470000	6960000	7520000	2200000	11900000	7590000	2560000	2090000	607000	4600000	4720000	2970000	4370000	2260000	4200000	6580000	3990000	8290000	4660000	8730000	6110000	2700000	1610000	4060000	6880000	1450000	5730000	363000	204	212	Phosphorylation (STY)
Q8C2Q3|RBM14_MOUSE	R.GQPGSAYDGTGQPSAAYLSM(+15.99)SQGAVANANST(+79.97)PPPYER.T	21.17	5.25	2	290000	435000	265000	677000	97900	190000	101000	185000	202000	358000	400000	65200	136000	360000	275000	297000	23500	116000	190000	712000	77200	248000	309000	717000	205000	566000	418000	391000	155000	68700	188000	439000	542	578	Oxidation (M); Phosphorylation (STY)
Q8C2Q3|RBM14_MOUSE	R.GQPGSAYDGTGQPSAAYLSM(+15.99)SQGAVANANS(+79.97)TPPPYER.T	18.94	6.91	2.7	271000	371000	182000	532000	109000	167000	84100	0	233000	316000	304000	47100	122000	252000	175000	200000	40300	101000	138000	612000	19400	226000	264000	503000	240000	377000	453000	306000	206000	74600	134000	374000	542	578	Oxidation (M); Phosphorylation (STY)
Q8C2Q3|RBM14_MOUSE	R.AQPSVS(+79.97)LGAPYR.G	11.71	2.81	2.2	239000	366000	160000	259000	117000	222000	350000	90800	362000	371000	198000	37700	113000	200000	150000	184000	137000	88500	168000	157000	134000	286000	192000	239000	215000	326000	227000	186000	225000	76500	283000	114000	275	286	Phosphorylation (STY)
Q8C2Q3|RBM14_MOUSE	R.AQPSAS(+79.97)LGVGYR.T	10.47	2.13	2.9	324000	17400	163000	246000	110000	16600	319000	118000	412000	309000	332000	40500	91200	216000	140000	104000	103000	191000	72000	242000	177000	332000	163000	334000	256000	107000	239000	62300	15500	70800	281000	194000	251	262	Phosphorylation (STY)
Q8C2Q3|RBM14_MOUSE	R.LSESQLS(+79.97)FR.R	14.31	6.3	4	183000	271000	117000	213000	118000	174000	152000	78000	267000	201000	203000	67900	48700	104000	40200	124000	115000	109000	123000	159000	35500	219000	108000	253000	129000	136000	176000	130000	182000	53200	165000	125000	617	625	Phosphorylation (STY)
Q6NXI6|RPRD2_MOUSE	K.ASVGQS(+79.97)PVLPSTTFK.L	17.28	3.14	2.2	100000	162000	85100	165000	115000	75500	158000	52900	195000	169000	108000	45600	38000	71600	91000	146000	63500	76300	85300	92100	43300	88600	57000	137000	69800	93500	115000	63900	80100	44600	39100	75000	628	642	Phosphorylation (STY)
Q3TLH4|PRC2C_MOUSE	K.AFGSGIDIKPGT(+79.97)PPIGGR.S	11.39	4.47	2.4	518000	667000	196000	402000	217000	273000	256000	55500	944000	352000	703000	52900	127000	290000	161000	392000	160000	527000	351000	396000	145000	596000	154000	672000	316000	589000	420000	30800	328000	28600	286000	100000	2614	2631	Phosphorylation (STY)
Q3TLH4|PRC2C_MOUSE	R.SESS(+79.97)DFEVVPK.R	18.6	5.67	2.3	279000	415000	143000	353000	270000	206000	178000	126000	315000	331000	193000	57300	129000	285000	180000	182000	119000	109000	211000	359000	94700	324000	161000	411000	218000	374000	279000	241000	66100	77100	222000	214000	1219	1229	Phosphorylation (STY)
P14733|LMNB1_MOUSE	R.AS(+79.97)APATPLSPTR.L	15.74	2.63	3	183000	198000	82500	149000	98300	113000	139000	53900	168000	212000	90200	24700	74200	125000	57000	167000	52700	82800	81800	100000	67800	173000	104000	157000	136000	94400	129000	122000	155000	46500	107000	143000	16	27	Phosphorylation (STY)
P14733|LMNB1_MOUSE	R.LKLS(+79.97)PSPSSR.V	11.64	5.92	5.1	46400	283000	77300	54600	272000	160000	312000	16000	62100	99500	315000	18000	11400	90800	26800	144000	21900	199000	106000	0	28300	336000	65200	513000	263000	351000	155000	14200	183000	28800	179000	7980	389	398	Phosphorylation (STY)
P14733|LMNB1_MOUSE	R.ASAPAT(+79.97)PLSPTR.L	13.91	2.45	1.9	87100	146000	76800	184000	21100	102000	28200	64600	84400	159000	119000	62900	48500	94100	78600	143000	24200	59000	81600	199000	30000	111000	90400	208000	62800	29700	118000	103000	96500	36200	103000	133000	16	27	Phosphorylation (STY)
Q8JZQ9|EIF3B_MOUSE	R.AKPAAQSEEETATS(+79.97)PAAS(+79.97)PTPQSAER.S	11.24	2.54	2.8	1870000	2180000	392000	1260000	1630000	1030000	597000	610000	1210000	626000	1300000	171000	418000	1160000	236000	913000	320000	500000	773000	1910000	499000	1550000	416000	2630000	407000	1780000	1080000	821000	876000	347000	812000	731000	62	87	Phosphorylation (STY)
Q8JZQ9|EIF3B_MOUSE	R.AKPAAQSEEETAT(+79.97)SPAASPTPQSAER.S	17.17	5.49	2.2	626000	1190000	372000	1210000	974000	730000	956000	465000	947000	623000	870000	171000	313000	743000	270000	740000	217000	603000	506000	1630000	327000	1280000	467000	2260000	927000	1440000	884000	784000	704000	249000	625000	738000	62	87	Phosphorylation (STY)
Q8JZQ9|EIF3B_MOUSE	R.QQPASESPPTDEAAGSGGS(+79.97)EVGQTEDAEEDAEAGPEPEVR.A	18.45	3.48	2.7	127000	193000	116000	0	0	150000	98000	118000	0	161000	191000	69700	164000	138000	127000	134000	142000	63700	124000	331000	137000	215000	143000	296000	76200	218000	191000	39100	66400	60100	102000	167000	22	61	Phosphorylation (STY)
Q8JZQ9|EIF3B_MOUSE	R.AKPAAQSEEETATS(+79.97)PAAS(+79.97)PTPQS(+79.97)AERSPSQEPSAPGK.A	15.2	3.73	2.4	118000	316000	79300	123000	194000	67900	16800	0	175000	65300	189000	51200	33200	203000	72500	65900	43600	74700	106000	0	57200	244000	69600	0	114000	316000	61500	0	111000	17300	91700	0	62	98	Phosphorylation (STY)
P62806|H4_MOUSE	R.ISGLIYEETR.G	16.35	2.95	2.3	265000	496000	329000	303000	327000	396000	390000	33700	581000	274000	341000	147000	112000	1380000	226000	832000	535000	183000	861000	1050000	182000	176000	483000	407000	434000	269000	457000	47500	885000	16700	508000	36600	47	56
P62806|H4_MOUSE	K.TVTAM(+15.99)DVVYALK.R	14	4.69	1.8	147000	357000	653000	529000	306000	268000	282000	212000	316000	253000	418000	102000	160000	1430000	332000	309000	185000	68900	350000	1020000	20700	153000	549000	312000	321000	240000	603000	57900	515000	112000	213000	209000	81	92	Oxidation (M)
P62806|H4_MOUSE	K.VFLENVIR.D	13.58	4.54	1.8	147000	377000	429000	156000	393000	317000	468000	26400	497000	240000	249000	168000	246000	1060000	277000	695000	763000	111000	976000	828000	204000	324000	441000	378000	380000	171000	534000	285000	743000	24500	465000	201000	61	68
P62806|H4_MOUSE	K.TVTAMDVVYALK.R	17.42	12.25	2.9	34400	101000	12400	40700	218000	112000	378000	0	386000	39400	310000	4290	115000	795000	54100	313000	378000	86800	445000	219000	233000	165000	52200	136000	274000	167000	82100	29800	258000	8160	85800	18700	81	92
P62806|H4_MOUSE	K.RIS(+79.97)GLIYEETR.G	7.38	4.6	5.4	166000	46800	0	0	75000	22100	19700	0	161000	0	61500	0	44100	0	0	0	68200	46300	16700	0	81700	72200	0	0	79200	81000	16200	0	48200	0	34100	0	46	56	Phosphorylation (STY)
Q8C4Y3|NELFB_MOUSE	R.KPS(+79.97)PTQAAETPALDLPLPSVPAPATL	16.29	3.59	3.5	1210000	3340000	1570000	2280000	1860000	2340000	3030000	625000	2210000	3430000	3640000	737000	957000	2880000	1840000	3080000	1490000	2200000	2030000	3070000	1890000	3110000	1390000	3910000	1650000	3010000	2970000	1470000	1390000	501000	1730000	1370000	555	580	Phosphorylation (STY)
Q5XJE5|LEO1_MOUSE	K.KYVIS(+79.97)DEEEEEDD	21.15	6.65	2	129000	153000	27800	205000	83700	43400	0	78100	49100	89200	133000	25500	28400	139000	73000	56700	36100	44000	58100	318000	45900	78700	58300	245000	80600	106000	69900	48400	49800	16300	51600	175000	655	667	Phosphorylation (STY)
P63017|HSP7C_MOUSE	K.STAGDTHLGGEDFDNR.M	13.27	6.8	3.1	463000	156000	132000	0	453000	750000	408000	26800	1910000	247000	454000	9700	849000	465000	75500	37000	595000	689000	283000	16600	526000	1090000	196000	409000	617000	790000	166000	32300	574000	166000	322000	62000	221	236
P63017|HSP7C_MOUSE	K.DAGTIAGLNVLR.I	15.1	6.85	2.4	18100	46200	73100	15400	55800	60500	76200	11300	51400	31700	57600	53400	13100	251000	36600	145000	106000	14400	201000	123000	30700	44700	90800	35000	43200	60100	92900	11000	137000	10600	77100	34300	160	171
P63017|HSP7C_MOUSE	R.IINEPTAAAIAYGLDK.K	23.87	8.47	1	0	54700	94000	38200	93900	58800	105000	0	106000	34100	80200	26000	60200	307000	44500	308000	135000	33400	166000	0	42000	59600	80400	0	57200	65500	108000	0	117000	14600	52700	0	172	187
P63017|HSP7C_MOUSE	R.FEELNADLFR.G	6.15	4.56	5.3	8290	27600	32200	5640	4890	39800	46200	0	51600	7650	28800	1520	0	120000	9600	118000	59900	21800	90700	53100	12600	13000	19200	22600	19600	40900	40500	0	32100	0	11000	2680	302	311
P10126|EF1A1_MOUSE	R.LPLQDVYK.I	23.55	7.58	1.6	50800	136000	85200	145000	123000	113000	124000	28100	134000	76400	219000	38600	81700	339000	86400	499000	243000	54800	320000	356000	63100	104000	166000	150000	124000	138000	153000	137000	205000	20300	150000	82300	248	255
P10126|EF1A1_MOUSE	K.IGGIGTVPVGR.V	14.48	3.76	2.9	26600	129000	107000	138000	82300	80600	102000	37700	117000	53400	97800	61900	20100	259000	71000	343000	163000	27800	266000	305000	15000	68700	39100	120000	82800	79000	156000	26600	240000	20200	108000	78800	256	266
P10126|EF1A1_MOUSE	R.VETGVLKPGM(+15.99)VVTFAPVNVTTEVK.S	20.62	12.64	2.2	6370	106000	45100	26900	127000	89100	253000	0	213000	57400	61700	0	51900	236000	26200	168000	92100	82200	116000	0	77200	130000	37600	0	144000	259000	123000	0	179000	0	68900	0	267	290	Oxidation (M)
P10126|EF1A1_MOUSE	R.QTVAVGVIK.A	13.51	6.33	2	0	13300	13500	7870	12800	10500	15300	0	12900	5430	24500	15200	7000	61300	10900	68900	28900	5350	22500	46100	7100	10300	7490	0	17900	15300	15500	10400	11300	3470	20900	0	431	439
Q9CQJ7|PTTG1_MOUSE	K.LLHLGPPS(+79.97)PLK.T	26.19	11.59	1.3	365000	466000	102000	4490	178000	257000	368000	0	767000	136000	218000	0	189000	90500	61900	139000	275000	148000	120000	0	232000	496000	85000	0	304000	217000	270000	0	255000	9240	217000	0	155	165	Phosphorylation (STY)
Q810A7|DDX42_MOUSE	R.YM(+15.99)AENPTAGVVQEEEEDNLEYDS(+79.97)DGNPIAPSKK.I	21.81	6.99	2	374000	704000	316000	305000	838000	689000	122000	273000	706000	511000	1240000	148000	213000	933000	281000	939000	284000	238000	519000	1130000	98200	1000000	313000	1400000	731000	1390000	939000	85300	335000	158000	441000	452000	163	195	Oxidation (M); Phosphorylation (STY)
Q810A7|DDX42_MOUSE	K.IIDPLPPIDHS(+79.97)EIDYPPFEK.N	9.08	5	4.3	37800	209000	35200	80600	151000	39000	5650	9370	184000	147000	230000	1520	23100	60000	31700	77500	62700	55900	88200	37100	99500	183000	7570	30400	80800	270000	169000	11200	67900	4100	71200	46700	196	215	Phosphorylation (STY)
Q810A7|DDX42_MOUSE	R.YM(+15.99)AENPTAGVVQEEEEDNLEYDS(+79.97)DGNPIAPSK.K	22.54	2.67	3.9	169000	657000	303000	503000	262000	377000	164000	311000	194000	461000	704000	215000	154000	478000	310000	447000	166000	166000	237000	842000	127000	399000	353000	680000	231000	571000	495000	360000	243000	124000	249000	605000	163	194	Oxidation (M); Phosphorylation (STY)
P07901|HS90A_MOUSE	K.ESDDKPEIEDVGS(+79.97)DEEEEEK.K	18.76	8.11	3	4820000	3940000	402000	1120000	2830000	1720000	288000	813000	2600000	1100000	1840000	447000	1020000	2230000	360000	2660000	1100000	1250000	807000	6020000	1390000	3210000	804000	5210000	2010000	2210000	1890000	1220000	1450000	578000	1330000	3160000	251	270	Phosphorylation (STY)
P07901|HS90A_MOUSE	K.ESDDKPEIEDVGS(+79.97)DEEEEEKK.D	11.33	3.19	3.5	1710000	1730000	1110000	1230000	2770000	1740000	277000	1560000	4550000	529000	4580000	421000	1460000	2650000	308000	702000	858000	2410000	1090000	5620000	549000	2750000	480000	4320000	1320000	3530000	1990000	1350000	2290000	704000	996000	1170000	251	271	Phosphorylation (STY)
P07901|HS90A_MOUSE	K.ADLINNLGTIAK.S	18.72	11.68	1.9	15500	78600	94700	92400	61200	47600	101000	24800	69800	46200	82200	69400	41900	246000	44700	363000	40900	25500	216000	144000	26100	45700	94600	59000	51900	71000	104000	69500	194000	19800	75700	46900	101	112
P07901|HS90A_MOUSE	R.GVVDSEDLPLNISR.E	18.81	15.47	1.9	13900	57200	80200	31100	95600	125000	81800	29100	88100	45200	107000	35100	48600	344000	53100	350000	107000	54200	235000	152000	31100	50600	92300	46700	55600	65500	95700	46200	172000	16200	78700	30400	388	401
O08750|NFIL3_MOUSE	K.GPIHS(+79.97)PVELQR.V	9.63	2.12	3.2	694000	587000	166000	33000	522000	161000	496000	18700	1050000	190000	813000	31100	73900	238000	96600	275000	338000	459000	205000	62200	368000	689000	42500	268000	541000	812000	350000	46700	351000	45100	458000	15100	297	307	Phosphorylation (STY)
O08750|NFIL3_MOUSE	R.TSEADEGVVGKSS(+79.97)DGEDEQQVPK.G	11.45	2.69	2.5	111000	130000	38800	170000	62800	60000	35900	54300	69700	39700	45500	25700	22600	68500	31600	79400	19200	44600	95400	166000	30700	86900	40700	201000	36000	127000	56300	71500	58700	20700	45400	88700	274	296	Phosphorylation (STY)
O08750|NFIL3_MOUSE	K.LSS(+79.97)PADAIAK.R	8.45	7	4.8	38700	61900	33000	71500	36100	21900	41900	26600	37800	38300	50000	25500	30400	43400	34000	45700	12600	7730	38800	63400	13300	12400	24200	51300	35600	49800	36400	38700	41500	11900	18400	48400	351	360	Phosphorylation (STY)
O08750|NFIL3_MOUSE	R.S(+79.97)PENKFPVIK.Q	9.96	2.52	7.2	105000	77600	20300	2030	78700	41700	49600	0	138000	29100	28400	32000	43200	22800	8400	51300	51600	54400	19500	0	55600	67900	11100	0	71500	48800	36100	0	30100	4080	41000	0	210	219	Phosphorylation (STY)
Q9D1J1|NECP2_MOUSE	R.ARPTS(+79.97)AGGLSLLPPPPGGK.S	19.17	11.37	2	226000	286000	48400	0	116000	171000	339000	0	371000	120000	324000	0	68600	133000	53300	168000	85000	205000	91200	2130	114000	360000	78900	28400	227000	436000	227000	0	163000	18500	201000	0	177	195	Phosphorylation (STY)
Q9WUD1|CHIP_MOUSE	R.LGTGGGGS(+79.97)PDKSPSAQELK.E	10.38	2.64	3.6	959000	735000	175000	872000	228000	470000	933000	317000	1080000	219000	809000	190000	398000	390000	118000	466000	315000	228000	363000	1040000	340000	673000	210000	1750000	478000	360000	353000	229000	433000	78000	456000	300000	13	31	Phosphorylation (STY)
Q9Z1Q5|CLIC1_MOUSE	R.YLS(+79.97)NAYAR.E	10.29	2.45	1.7	437000	533000	189000	232000	217000	363000	313000	68200	580000	96800	401000	89400	238000	246000	127000	210000	252000	243000	108000	235000	280000	453000	149000	479000	381000	136000	352000	243000	95200	25800	363000	86100	209	216	Phosphorylation (STY)
Q9Z1Q5|CLIC1_MOUSE	K.VLDNYLTSPLPEEVDET(+79.97)SAEDEGISQR.K	8.67	1.98	3.9	43800	181000	75500	269000	98400	65300	0	68100	28500	169000	166000	112000	55500	0	40300	103000	71600	99500	124000	272000	33100	212000	41200	0	24400	206000	206000	99000	15000	19500	33600	184000	139	165	Phosphorylation (STY)
Q9Z1Q5|CLIC1_MOUSE	R.EEFAS(+79.97)TC(+57.02)PDDEEIELAYEQVAR.A	16.1	2.4	2.2	30200	95400	39700	61800	69700	27000	44900	32300	60000	70700	65500	21000	14700	104000	28900	46100	53600	36100	43000	95900	67100	53900	58800	81800	57200	82600	42800	56800	80200	20000	50600	23500	217	238	Phosphorylation (STY); Carbamidomethylation
Q01320|TOP2A_MOUSE	K.AQM(+15.99)C(+57.02)ADVLPS(+79.97)PR.G	19.13	6.6	2.6	572000	736000	171000	326000	251000	418000	333000	218000	649000	586000	144000	119000	317000	493000	125000	508000	123000	225000	226000	612000	104000	472000	306000	775000	408000	277000	375000	354000	129000	52700	372000	344000	1202	1213	Oxidation (M); Carbamidomethylation; Phosphorylation (STY)
Q01320|TOP2A_MOUSE	K.TQGS(+79.97)SM(+15.99)SVVDLESDVKDSVPASPGVPAADFPAETEQSKPSK.K	17.44	9.99	2	123000	349000	31600	32900	276000	184000	188000	0	209000	60300	382000	0	41300	142000	12600	89100	105000	132000	157000	0	95800	276000	18300	0	149000	478000	302000	0	147000	0	30900	0	1367	1407	Phosphorylation (STY); Oxidation (M)
Q9D5V6|SYAP1_MOUSE	R.DDNLPLTEAVRPKT(+79.97)PPVVIK.S	12.27	2.99	1.8	181000	371000	105000	0	109000	175000	415000	0	304000	73300	231000	0	62700	142000	0	184000	108000	152000	91900	0	64700	315000	45700	220000	147000	159000	181000	0	110000	14900	179000	0	249	268	Phosphorylation (STY)
Q9WU62|INCE_MOUSE	R.S(+79.97)LISQDSQVPLASK.Y	6.53	2.02	5.4	18400	26200	20300	34000	15000	26300	11400	9940	37800	44500	29400	20300	13000	24000	20500	34000	12800	22400	4860	16600	9830	8420	17400	28500	4030	39800	33200	12400	0	9040	28800	10500	284	297	Phosphorylation (STY)
Q8BVK9|SP110_MOUSE	R.ATAQPIIEILDEQPS(+79.97)PSPR.A	13.99	5.12	3.5	705000	992000	229000	306000	377000	319000	531000	161000	883000	867000	1040000	288000	357000	1050000	596000	442000	403000	429000	461000	585000	340000	310000	130000	666000	239000	870000	728000	310000	442000	172000	134000	442000	161	179	Phosphorylation (STY)
P62962|PROF1_MOUSE	K.TFVSITPAEVGVLVGK.D	21.74	9.75	2	0	70700	40200	132000	85700	88000	158000	2230	61400	90700	106000	12700	43900	331000	85900	211000	103000	112000	194000	193000	146000	94300	44000	68100	114000	90300	62100	36900	151000	7770	55000	18200	39	54
P62962|PROF1_MOUSE	K.TFVS(+79.97)ITPAEVGVLVGK.D	21.46	4.79	1.9	24800	103000	54500	68900	75200	89700	101000	13900	103000	107000	64100	33700	41800	57800	65000	97500	62900	105000	57100	29300	82400	90700	63100	19800	68000	85900	89300	27900	60500	22200	75300	13600	39	54	Phosphorylation (STY)
P62962|PROF1_MOUSE	R.DSLLQDGEFTM(+15.99)DLR.T	13.72	6.42	3.3	22900	20900	65100	0	64500	103000	53900	13800	113000	33800	65500	39800	74000	193000	47900	74800	57100	44100	68500	50900	12300	31000	49600	19600	62200	56900	61000	25700	88400	28400	38200	39100	76	89	Oxidation (M)
P62962|PROF1_MOUSE	K.DSPSVWAAVPGK.T	8.73	3.79	6.5	0	59600	33600	42200	59300	58500	11000	14000	9360	11800	61200	23100	34100	151000	8630	133000	70700	11900	67100	65000	28700	8070	48100	15500	8610	59900	63100	27400	77300	4200	39300	8100	27	38
P62962|PROF1_MOUSE	K.TFVSIT(+79.97)PAEVGVLVGK.D	11.3	1.89	2.2	8180	36600	20000	0	22300	23300	33600	0	36800	47500	34700	15700	19100	30100	29000	41100	20300	23300	18000	11400	22000	28600	28000	47400	27700	28400	41400	10200	27400	9700	31600	18000	39	54	Phosphorylation (STY)
Q8JZX4|SPF45_MOUSE	R.S(+79.97)PTGPSNSFLANM(+15.99)GGTVAHK.I	8.22	2.49	3.6	310000	357000	124000	52500	213000	205000	284000	9920	372000	150000	322000	13300	33300	189000	61200	145000	102000	73900	92900	15900	21100	251000	101000	187000	219000	352000	289000	8210	158000	38100	162000	11400	222	241	Phosphorylation (STY); Oxidation (M)
Q8JZX4|SPF45_MOUSE	R.S(+79.97)PTGPSNSFLANMGGTVAHK.I	9.17	7.26	5.6	156000	124000	20500	0	226000	104000	150000	0	288000	12200	154000	0	56300	40300	0	59800	112000	164000	58300	0	140000	169000	2460	0	61700	182000	0	0	59400	1900	39200	0	222	241	Phosphorylation (STY)
Q3U7R1|ESYT1_MOUSE	R.LTHGDS(+79.97)PSEAPVGPLGQVK.L	31.77	5.72	1.5	247000	142000	25000	10500	162000	68100	39200	0	251000	48800	107000	4230	69500	64300	15400	92200	62400	80300	42200	0	77300	127000	18300	0	114000	129000	48700	0	86100	12900	64300	0	946	964	Phosphorylation (STY)
Q3U7R1|ESYT1_MOUSE	R.FEWDLPLDGT(+79.97)LR.R	16.87	2.94	2.8	15700	68700	13800	37300	50900	56900	0	6200	65200	57200	44400	12000	17600	46400	24300	66900	40500	66800	42700	15000	67800	84600	21600	22800	42100	55200	61100	7020	54100	2550	29400	9080	1029	1040	Phosphorylation (STY)
Q8K4I3|ARHG6_MOUSE	R.M(+15.99)S(+79.97)GFMYQGK.I	10.41	2.65	1.4	874000	281000	41400	41300	1040000	328000	152000	10300	1440000	159000	134000	3260	296000	244000	39300	648000	387000	343000	358000	175000	475000	1070000	22600	508000	481000	669000	82800	26500	359000	21100	298000	0	486	494	Oxidation (M); Phosphorylation (STY)
Q8K4I3|ARHG6_MOUSE	R.KDS(+79.97)VPQVLLPEEEK.L	18.88	10.39	1.9	1150000	946000	243000	95400	824000	578000	431000	65200	1250000	260000	982000	76400	346000	510000	145000	425000	121000	375000	237000	226000	379000	731000	157000	168000	555000	760000	394000	84300	393000	140000	437000	60100	677	690	Phosphorylation (STY)
Q8K4I3|ARHG6_MOUSE	R.S(+79.97)SSLSAATSSQTNPQVAVPSTAPEQHSEEK.A	25.48	3.52	1.5	370000	349000	63600	168000	217000	198000	273000	112000	335000	108000	217000	33700	90600	165000	63200	195000	76700	157000	93900	207000	82700	234000	105000	315000	141000	312000	163000	139000	155000	62400	167000	113000	122	151	Phosphorylation (STY)
P60335|PCBP1_MOUSE	R.VM(+15.99)TIPYQPM(+15.99)PASS(+79.97)PVIC(+57.02)AGGQDR.C	24.34	6.01	2.1	927000	1370000	806000	1310000	641000	513000	1210000	546000	1010000	1310000	1080000	437000	221000	1420000	583000	757000	171000	331000	285000	1230000	72000	667000	908000	1570000	697000	1440000	1530000	840000	847000	358000	936000	926000	178	200	Oxidation (M); Phosphorylation (STY); Carbamidomethylation
P60335|PCBP1_MOUSE	R.VM(+15.99)TIPYQPMPAS(+79.97)SPVIC(+57.02)AGGQDR.C	9.31	3.99	2.9	276000	433000	42200	245000	143000	578000	252000	16300	445000	617000	3750	26000	74200	212000	233000	369000	141000	306000	491000	343000	127000	907000	48300	195000	276000	428000	202000	5120	196000	29400	185000	14800	178	200	Oxidation (M); Phosphorylation (STY); Carbamidomethylation
A2AB59|RHG27_MOUSE	R.QNAAS(+79.97)PSLSPGGLESDLSR.V	17.06	3.39	2.4	332000	301000	140000	267000	285000	173000	223000	96800	373000	142000	249000	77500	144000	215000	125000	255000	70500	182000	135000	257000	35700	206000	143000	323000	195000	140000	192000	33900	199000	31200	147000	122000	628	646	Phosphorylation (STY)
Q52KI8|SRRM1_MOUSE	K.EKS(+79.97)PELPEPSVR.M	11.54	1.8	5.2	6900000	3270000	646000	1500000	2170000	2120000	1080000	1910000	6520000	1680000	4290000	532000	2130000	2690000	1080000	2860000	2480000	2930000	1730000	3900000	2760000	2530000	878000	6010000	3190000	4610000	3030000	175000	1770000	779000	3080000	2190000	218	229	Phosphorylation (STY)
Q52KI8|SRRM1_MOUSE	R.RYS(+79.97)PPIQR.R	5.73	4.61	2.3	5520000	2070000	421000	686000	3310000	1300000	2530000	44500	1590000	634000	2540000	15500	249000	433000	109000	729000	551000	2290000	729000	444000	666000	3450000	291000	5490000	3330000	3520000	1060000	0	2070000	60400	1380000	576	614	621	Phosphorylation (STY)
Q52KI8|SRRM1_MOUSE	K.KPPAPPS(+79.97)PVQSQS(+79.97)PSTNWSPAVPAK.K	11.57	4.75	2	2250000	3510000	637000	828000	2160000	1930000	616000	71400	2370000	1160000	798000	35400	661000	1810000	299000	1460000	441000	1120000	1070000	1080000	741000	2840000	759000	884000	1530000	3460000	1850000	12300	1020000	363000	960000	19500	804	828	Phosphorylation (STY)
Q52KI8|SRRM1_MOUSE	R.RLS(+79.97)PSAS(+79.97)PPR.R	4.79	1.91	1.7	1380000	1860000	255000	1110000	1100000	213000	588000	284000	216000	511000	1240000	68600	79900	756000	69500	1160000	91100	660000	605000	1580000	85000	1610000	253000	2860000	1070000	1760000	1010000	540000	737000	131000	839000	643000	385	394	Phosphorylation (STY)
Q52KI8|SRRM1_MOUSE	K.KPPAPPS(+79.97)PVQSQSPSTNWSPAVPAK.K	12.96	5.23	2.2	2270000	2650000	318000	313000	778000	1270000	1700000	0	3030000	515000	660000	29600	363000	796000	168000	695000	229000	443000	607000	977000	329000	2370000	352000	2170000	1290000	1060000	1290000	0	992000	56000	840000	4610	804	828	Phosphorylation (STY)
Q52KI8|SRRM1_MOUSE	R.TAS(+79.97)PPPPPK.R	5.08	1.45	2.3	1360000	1340000	693000	1600000	573000	1020000	1280000	459000	1140000	1200000	819000	381000	553000	493000	611000	1170000	523000	390000	517000	1810000	220000	1150000	850000	1980000	779000	1260000	1120000	862000	900000	55300	797000	1260000	633	641	Phosphorylation (STY)
Q52KI8|SRRM1_MOUSE	R.KETES(+79.97)EAEDDNLDDLER.H	13.68	3.94	3	4540000	3040000	332000	2280000	2300000	1310000	105000	1060000	2340000	911000	2530000	337000	835000	2130000	653000	1940000	936000	876000	1190000	2700000	1170000	2200000	678000	3880000	1970000	3020000	898000	769000	1340000	461000	1410000	1060000	911	927	Phosphorylation (STY)
Q52KI8|SRRM1_MOUSE	R.AAS(+79.97)PSPQSVR.R	5.22	1.01	2.7	679000	730000	418000	996000	136000	466000	603000	291000	306000	639000	427000	61900	50300	307000	432000	555000	85100	84700	336000	1260000	23000	469000	492000	1000000	288000	415000	569000	572000	479000	13800	541000	811000	777	786	Phosphorylation (STY)
Q52KI8|SRRM1_MOUSE	R.S(+79.97)PS(+79.97)PAPPPPPPPPPPR.R	13.13	2.9	1.7	551000	880000	221000	565000	612000	532000	406000	136000	723000	544000	276000	195000	307000	409000	387000	274000	58400	407000	274000	592000	301000	795000	388000	728000	596000	870000	547000	237000	424000	99800	364000	342000	572	587	Phosphorylation (STY)
Q52KI8|SRRM1_MOUSE	K.SPTPSLS(+79.97)PAR.N	7.82	1.83	2.2	226000	228000	99600	262000	53000	185000	231000	118000	298000	212000	137000	73100	156000	113000	116000	215000	71300	121000	145000	408000	81300	137000	144000	515000	88800	313000	221000	238000	180000	59100	161000	252000	832	841	Phosphorylation (STY)
Q52KI8|SRRM1_MOUSE	R.S(+79.97)PSPAPPPPPPPPPPR.R	16.64	2.93	1.7	350000	345000	77800	145000	215000	288000	357000	22800	387000	331000	249000	79700	183000	151000	171000	321000	183000	237000	121000	340000	128000	323000	186000	323000	216000	325000	286000	46100	265000	40800	196000	84200	572	587	Phosphorylation (STY)
Q52KI8|SRRM1_MOUSE	K.AVTIAT(+79.97)PATAAPAAVSAATTTSAQEEPAAAPEPR.K	16.06	1.37	2.6	0	217000	118000	179000	85200	179000	298000	73900	213000	268000	0	108000	43000	160000	203000	195000	121000	141000	127000	248000	175000	185000	179000	268000	140000	150000	237000	104000	175000	92600	152000	200000	877	910	Phosphorylation (STY)
Q52KI8|SRRM1_MOUSE	R.RS(+79.97)PS(+79.97)PAPPPPPPPPPPR.R	15.08	7.64	1.6	395000	580000	12800	0	162000	239000	132000	0	544000	65200	277000	3170	147000	105000	25700	226000	190000	170000	91200	13700	188000	213000	36200	15000	318000	481000	202000	4070	227000	16300	130000	0	571	587	Phosphorylation (STY)
Q52KI8|SRRM1_MOUSE	R.KET(+79.97)ES(+79.97)EAEDDNLDDLER.H	25.06	8.38	2.4	791000	898000	130000	413000	623000	319000	2880	185000	527000	212000	684000	98300	171000	535000	144000	549000	288000	270000	364000	316000	305000	579000	151000	630000	475000	431000	378000	117000	250000	81200	250000	88000	911	927	Phosphorylation (STY)
Q52KI8|SRRM1_MOUSE	K.S(+79.97)PELPEPSVR.M	14.41	1.59	3	138000	142000	22200	129000	80900	101000	99400	59500	163000	145000	59400	43400	41700	94300	71900	85200	46400	38400	63700	146000	31400	61600	85800	155000	95700	64400	114000	102000	118000	30200	99400	103000	220	229	Phosphorylation (STY)
Q52KI8|SRRM1_MOUSE	K.APKPEPVPEPKEPS(+79.97)PEK.N	18.29	14	1.7	403000	149000	9400	0	208000	59100	78800	0	194000	11400	51800	0	99900	12900	1980	52200	116000	69400	48000	0	131000	117000	1910	0	113000	271000	50300	0	101000	1040	20800	0	247	263	Phosphorylation (STY)
Q9ERA6|TFP11_MOUSE	R.TTQSLQDFPVADS(+79.97)EEEAEEEFQK.E	26.3	7.16	1.4	414000	662000	197000	408000	394000	386000	93700	143000	379000	566000	771000	237000	174000	543000	340000	492000	167000	265000	320000	621000	251000	523000	325000	524000	307000	602000	458000	440000	261000	106000	281000	247000	199	221	Phosphorylation (STY)
Q9JLQ2|GIT2_MOUSE	R.ADS(+79.97)LDLSELAK.A	21.11	7.09	1.8	97500	120000	55700	115000	93500	82300	54900	54000	101000	124000	111000	40400	29100	99000	55900	117000	25700	58400	78500	146000	53800	84300	56300	88900	61100	99500	81900	24700	71300	35100	54900	20600	253	263	Phosphorylation (STY)
Q9JLQ2|GIT2_MOUSE	R.SALVTSSSS(+79.97)LPSFPSTLSWSR.D	12.17	2.87	4.5	16000	116000	49600	122000	42400	80000	78300	31900	11100	49500	92800	44600	17100	156000	63900	47400	36100	62100	64600	96400	53000	77200	77600	107000	35700	70700	86400	45200	42100	12400	56300	37200	500	520	Phosphorylation (STY)
Q3UZA1|CPZIP_MOUSE	K.AIVS(+79.97)PFHS(+79.97)PPSTPSSPGIR.S	10.36	2.83	3.9	484000	445000	224000	220000	98900	371000	186000	36100	480000	513000	582000	80300	101000	505000	195000	593000	126000	285000	296000	200000	75500	532000	242000	81700	322000	670000	546000	125000	246000	88300	399000	45100	113	131	Phosphorylation (STY)
Q8K352|SASH3_MOUSE	R.SSS(+79.97)FKDFAK.S	5.35	1.74	3	3240000	2200000	586000	941000	2340000	1590000	2420000	425000	4360000	661000	2840000	256000	1650000	1130000	426000	1030000	1790000	1960000	1120000	822000	2190000	2570000	505000	5650000	2750000	2540000	959000	134000	1750000	376000	1820000	119000	25	33	Phosphorylation (STY)
Q8K352|SASH3_MOUSE	K.ALSEEM(+15.99)GDTLEEGSAS(+79.97)PTSPDC(+57.02)SLDSPGPEK.M	24.14	3.04	2.1	625000	1250000	667000	1280000	630000	642000	860000	602000	633000	848000	461000	455000	273000	1110000	282000	958000	250000	151000	487000	1550000	118000	727000	817000	1580000	446000	591000	1190000	842000	552000	297000	578000	1090000	95	125	Oxidation (M); Phosphorylation (STY); Carbamidomethylation
Q8K352|SASH3_MOUSE	K.SKPS(+79.97)S(+79.97)PVVSEKEFNLDDNIPEDDSGVLTPEDSGK.S	17.56	17.92	3.5	297000	203000	41200	3620	383000	149000	20000	0	323000	0	379000	0	78400	193000	20500	136000	132000	132000	129000	0	192000	279000	21800	0	215000	430000	194000	0	113000	32700	15800	0	34	67	Phosphorylation (STY)
Q8K352|SASH3_MOUSE	K.LLTAAELLLDYDTGS(+79.97)EEAEEGAESSQEPVAHTVSEPK.V	16.12	9.89	2.7	0	90800	0	0	68100	263000	0	0	33000	134000	120000	10600	0	397000	90100	165000	137000	192000	266000	313000	313000	333000	0	102000	85100	128000	38900	0	84100	9320	36400	0	306	342	Phosphorylation (STY)
O88685|PRS6A_MOUSE	M(+42.01)(+15.99)QEM(+15.99)NLLPTPES(+79.97)PVTR.Q	22.19	5.27	2.3	223000	1570000	558000	2000000	533000	642000	1340000	986000	990000	1090000	1160000	338000	966000	1200000	515000	545000	546000	400000	435000	1410000	163000	685000	655000	2100000	369000	1220000	2090000	1490000	945000	538000	345000	660000	1	16	Acetylation (Protein N-term); Oxidation (M); Phosphorylation (STY)
O88685|PRS6A_MOUSE	M(+42.01)QEM(+15.99)NLLPTPES(+79.97)PVTR.Q	13.08	2.72	2.2	78300	246000	89700	188000	164000	172000	215000	22800	348000	278000	277000	44600	163000	0	158000	281000	220000	219000	209000	164000	96100	200000	43800	174000	85300	223000	118000	23400	206000	48400	112000	42800	1	16	Acetylation (Protein N-term); Oxidation (M); Phosphorylation (STY)
O88685|PRS6A_MOUSE	M(+42.01)QEMNLLPTPES(+79.97)PVTR.Q	16.23	11.43	2.5	82200	90100	10100	65300	107000	351000	124000	0	264000	238000	160000	15100	104000	34000	118000	238000	268000	440000	322000	136000	538000	358000	11600	63200	80900	126000	21500	0	102000	14700	49100	6370	1	16	Acetylation (Protein N-term); Phosphorylation (STY)
P68181|KAPCB_MOUSE	R.TWT(+79.97)LC(+57.02)GTPEYLAPEIILSK.G	12.43	2.54	4	1740000	8990000	2130000	5640000	6340000	7380000	2490000	804000	7500000	9140000	10200000	1530000	1590000	5810000	3020000	9410000	6440000	6230000	6390000	10400000	11000000	10600000	3030000	8640000	5310000	8760000	7570000	3810000	7200000	676000	4810000	2030000	196	214	Phosphorylation (STY); Carbamidomethylation
P05132|KAPCA_MOUSE	R.TWT(+79.97)LC(+57.02)GTPEYLAPEIILSK.G	12.43	2.54	4	1740000	8990000	2130000	5640000	6340000	7380000	2490000	804000	7500000	9140000	10200000	1530000	1590000	5810000	3020000	9410000	6440000	6230000	6390000	10400000	11000000	10600000	3030000	8640000	5310000	8760000	7570000	3810000	7200000	676000	4810000	2030000	196	214	Phosphorylation (STY); Carbamidomethylation
O08582|GTPB1_MOUSE	R.SRS(+79.97)PVDSPVPASM(+15.99)FAPEPSSPGAAR.A	10.56	2.72	2.5	1200000	1570000	485000	8270	897000	779000	0	0	1410000	681000	574000	80900	350000	866000	252000	661000	219000	548000	430000	555000	167000	1130000	431000	264000	876000	700000	1290000	365000	537000	104000	835000	28800	6	30	Phosphorylation (STY); Oxidation (M)
O08582|GTPB1_MOUSE	R.SRS(+79.97)PVDSPVPASM(+15.99)FAPEPSS(+79.97)PGAAR.A	16.43	3.76	2.8	669000	1070000	276000	255000	438000	447000	99000	41000	515000	497000	723000	60700	156000	814000	259000	264000	136000	220000	331000	251000	76200	249000	370000	138000	443000	825000	755000	105000	352000	63400	495000	186000	6	30	Phosphorylation (STY); Oxidation (M)
O08582|GTPB1_MOUSE	R.SRS(+79.97)PVDSPVPASMFAPEPSSPGAAR.A	12.16	4.8	5.1	751000	457000	3480	0	406000	411000	303000	2870	975000	3800	339000	2670	145000	165000	1850	216000	238000	506000	261000	6880	191000	769000	2120	149000	351000	639000	108000	2620	236000	9250	162000	0	6	30	Phosphorylation (STY)
O08582|GTPB1_MOUSE	R.SPVDSPVPASMFAPEPSS(+79.97)PGAAR.A	17.98	10.26	2.1	157000	154000	26400	97700	184000	165000	72900	6130	372000	225000	232000	17000	105000	98200	78100	93800	131000	163000	196000	67700	177000	257000	34200	58100	113000	155000	81100	11500	108000	27900	73600	7700	8	30	Phosphorylation (STY)
Q3UJB9|EDC4_MOUSE	R.DSQDTSAEQS(+79.97)DHDDEVASLASASGGFGSK.I	15.57	2.72	1.8	396000	481000	121000	313000	368000	250000	47700	126000	374000	144000	491000	75500	52400	346000	112000	372000	133000	186000	208000	514000	91000	222000	120000	495000	232000	207000	318000	32000	213000	102000	150000	113000	875	903	Phosphorylation (STY)
Q3UJB9|EDC4_MOUSE	K.GPGQVSTAASALSLDLQEVEPLGLPQAS(+79.97)PSR.T	13.36	10.7	2	0	106000	0	133000	58500	167000	29300	0	65500	122000	274000	11100	0	238000	44600	154000	89900	200000	186000	204000	179000	277000	14000	42800	44900	124000	107000	0	73100	4420	34500	0	700	730	Phosphorylation (STY)
Q3UJB9|EDC4_MOUSE	M.A(+42.01)SC(+57.02)AS(+79.97)IDIEDATQHLR.D	13.33	4.76	3	48400	48300	8040	35700	38400	0	36000	15400	67700	34300	58100	15200	38400	41900	18000	36700	33300	22500	28700	36400	36500	40300	21100	37700	29100	45000	43000	12900	30800	9540	29400	20700	2	17	Acetylation (Protein N-term); Carbamidomethylation; Phosphorylation (STY)
Q8K2F8|LS14A_MOUSE	K.S(+79.97)PTM(+15.99)EQAVQTASAHLPAPAPVGR.R	10.97	3.82	2.3	1770000	2790000	1100000	986000	1470000	1600000	2170000	335000	2080000	1650000	2370000	335000	564000	1820000	236000	1070000	385000	1130000	611000	717000	205000	2000000	1010000	1960000	1180000	2640000	2410000	521000	1360000	370000	1400000	418000	192	214	Phosphorylation (STY); Oxidation (M)
Q8K2F8|LS14A_MOUSE	R.SS(+79.97)PQLDPLR.K	10.84	3.96	2	1330000	1440000	719000	966000	1060000	996000	1140000	581000	1380000	1280000	1250000	470000	436000	889000	631000	858000	122000	470000	533000	1270000	518000	1130000	664000	1520000	780000	1190000	902000	893000	1010000	293000	790000	165000	182	190	Phosphorylation (STY)
Q8K2F8|LS14A_MOUSE	R.SS(+79.97)PQLDPLRK.S	8.42	1.91	2.4	942000	705000	212000	121000	637000	146000	566000	111000	992000	114000	632000	64000	346000	348000	123000	99200	350000	459000	181000	0	349000	666000	119000	0	525000	772000	345000	33800	368000	55000	404000	0	182	191	Phosphorylation (STY)
Q8K2F8|LS14A_MOUSE	K.SPT(+79.97)MEQAVQTASAHLPAPAPVGR.R	16.37	8.61	6.1	490000	481000	0	27700	760000	627000	462000	0	1060000	105000	819000	0	146000	257000	0	303000	353000	828000	377000	19400	603000	973000	0	30400	300000	576000	135000	0	261000	0	0	11900	192	214	Phosphorylation (STY)
Q9R0P4|SMAP_MOUSE	R.SAS(+79.97)PDDDLGSSNWEAADLGNEER.K	19.81	5.29	1.6	1620000	1920000	677000	1870000	1310000	663000	278000	260000	1420000	908000	1040000	495000	134000	1610000	707000	1040000	491000	476000	975000	2280000	776000	1230000	740000	1870000	912000	1510000	1110000	1250000	663000	271000	589000	1330000	15	37	Phosphorylation (STY)
Q8CH02|SUGP1_MOUSE	R.DIDAS(+79.97)PSPLSVQDLK.G	12.74	3.12	1.7	151000	61600	85200	135000	134000	78300	79000	70900	181000	169000	167000	68200	85700	115000	68600	138000	62400	117000	84600	202000	91800	124000	78000	128000	63300	115000	116000	157000	80900	34100	72600	87200	403	417	Phosphorylation (STY)
Q8VDD9|PHIP_MOUSE	R.TAFYNEDDS(+79.97)EEEQR.Q	13.15	3.54	1.9	222000	168000	50300	182000	39300	51000	0	81000	76100	45000	155000	58100	53400	148000	67400	99200	45200	31200	52000	330000	68000	133000	24100	267000	105000	168000	106000	123000	60400	6810	80000	173000	1775	1788	Phosphorylation (STY)
Q8VDD9|PHIP_MOUSE	R.AQS(+79.97)YDIQAWK.K	11.19	2.23	3.5	286000	304000	99800	6060	127000	154000	109000	0	307000	146000	103000	27300	49000	173000	52700	156000	139000	102000	101000	0	48700	166000	70900	0	166000	122000	0	6160	163000	37300	95700	2300	1313	1322	Phosphorylation (STY)
Q8VC03|EMAL3_MOUSE	R.KAAS(+79.97)SANLLLR.S	11.17	4.63	1.6	198000	143000	37200	5740	189000	85800	187000	0	302000	33000	87800	0	40200	82800	21600	48700	42600	106000	42900	0	69800	135000	24900	0	178000	100000	49100	0	117000	8940	117000	0	174	184	Phosphorylation (STY)
P08113|ENPL_MOUSE	K.GVVDSDDLPLNVSR.E	25.4	6.33	5.2	1760000	786000	512000	285000	2490000	2410000	971000	265000	4000000	859000	346000	172000	2280000	1160000	698000	255000	512000	1760000	508000	482000	772000	1310000	0	311000	1140000	0	416000	398000	1380000	250000	322000	602000	435	448
Q8BXN9|TM87A_MOUSE	K.WVEENVPSSVTDVALPALLDS(+79.97)DEER.M	19.87	5.28	2.3	136000	632000	213000	599000	484000	535000	25900	160000	365000	674000	940000	231000	90100	1090000	416000	589000	278000	476000	559000	1030000	430000	733000	261000	749000	347000	604000	602000	318000	315000	108000	265000	433000	520	544	Phosphorylation (STY)
Q7TQH0|ATX2L_MOUSE	K.LSLT(+79.97)PTDVK.E	14.42	4.56	2.1	298000	380000	195000	372000	248000	301000	306000	138000	420000	380000	338000	166000	168000	225000	203000	278000	76000	123000	220000	4360	159000	317000	227000	365000	223000	351000	298000	238000	250000	101000	243000	290000	502	510	Phosphorylation (STY)
Q7TQH0|ATX2L_MOUSE	K.EVDGLLTSDPMGS(+79.97)PVSSK.T	15.96	8.23	1.9	154000	81300	35800	171000	278000	347000	110000	9160	398000	337000	270000	28000	93100	58700	138000	301000	159000	412000	280000	199000	408000	487000	35700	60200	83200	129000	57600	33400	96900	26600	61800	45100	585	602	Phosphorylation (STY)
Q7TQH0|ATX2L_MOUSE	K.EKEVDGLLTSDPM(+15.99)GS(+79.97)PVSSK.T	9.39	2.96	5.5	105000	223000	86600	132000	136000	121000	160000	50400	177000	136000	171000	28700	41900	137000	12000	116000	24300	38900	60800	158000	26600	103000	75600	140000	120000	256000	197000	3160	116000	51400	159000	59700	583	602	Oxidation (M); Phosphorylation (STY)
Q7TQH0|ATX2L_MOUSE	K.EVDGLLTSDPM(+15.99)GS(+79.97)PVSSK.T	13.08	3.58	2.4	743000	1180000	560000	814000	639000	529000	796000	361000	965000	911000	896000	365000	538000	807000	144000	283000	221000	325000	292000	931000	72900	503000	588000	1100000	564000	944000	820000	465000	686000	275000	589000	772000	585	602	Oxidation (M); Phosphorylation (STY)
P70302|STIM1_MOUSE	K.LPDS(+79.97)PALAK.K	9.89	2.43	1.7	187000	284000	142000	102000	157000	193000	213000	68000	210000	223000	234000	111000	139000	146000	145000	284000	133000	171000	98500	321000	107000	253000	160000	380000	159000	261000	173000	201000	99900	56400	181000	182000	572	580	Phosphorylation (STY)
P70302|STIM1_MOUSE	R.LTEPQLGLGS(+79.97)QR.D	12.05	2.44	4.2	42100	44800	21200	0	30800	26200	28500	0	41400	51000	49500	14800	28000	38600	21600	25800	34800	21800	30500	0	24000	50300	22000	0	38700	60100	36800	4900	51000	7680	1850	0	503	514	Phosphorylation (STY)
Q6NVE8|WDR44_MOUSE	K.EYVSNDATQS(+79.97)DDEEKLQSQQTDTDGGR.L	20.86	7.84	2.2	468000	588000	150000	440000	351000	277000	61200	211000	509000	103000	538000	80700	135000	0	113000	338000	125000	269000	145000	788000	160000	471000	67200	797000	324000	595000	271000	272000	184000	91800	281000	247000	396	422	Phosphorylation (STY)
Q6NVE8|WDR44_MOUSE	M.A(+42.01)S(+79.97)ESDTEEFYDAPEDVHLGTGYPVGSPGK.V	19.96	5.56	2.8	177000	406000	67100	156000	193000	250000	4030	86900	303000	349000	586000	181000	124000	615000	266000	215000	61900	225000	359000	667000	167000	370000	302000	595000	184000	467000	439000	348000	209000	77700	75000	331000	2	30	Acetylation (Protein N-term); Phosphorylation (STY)
Q6NVE8|WDR44_MOUSE	K.EAENTANQAGNES(+79.97)PVQELR.Q	17.14	4.07	2.2	378000	287000	112000	457000	209000	183000	79900	153000	329000	221000	227000	88200	108000	198000	138000	222000	91400	137000	151000	428000	102000	261000	66000	365000	202000	212000	205000	147000	165000	50800	152000	186000	38	56	Phosphorylation (STY)
Q9D0V7|RCAS1_MOUSE	R.KLS(+79.97)GDQITLPTTVDYSSVPK.Q	13.82	2.91	3.6	2100000	652000	552000	433000	1450000	1250000	1040000	163000	2260000	213000	1380000	173000	657000	1150000	389000	1060000	882000	684000	728000	118000	640000	1510000	477000	974000	1010000	1540000	1320000	158000	632000	283000	882000	40800	34	53	Phosphorylation (STY)
P15702|LEUK_MOUSE	R.QGS(+79.97)LVLEELKPGSGPNLK.G	11.72	3.78	4.8	3870000	4790000	1590000	1590000	2900000	2700000	3080000	73400	5510000	1980000	3620000	432000	1090000	3160000	1010000	3010000	703000	2070000	1840000	0	705000	3230000	1220000	4770000	2740000	850000	2680000	75300	2450000	520000	2370000	268000	345	362	Phosphorylation (STY)
P15702|LEUK_MOUSE	K.GEEEPLVGS(+79.97)EDEAVETPTSDGPQAK.D	29.19	4.38	1.9	560000	806000	380000	670000	600000	549000	486000	337000	670000	581000	772000	292000	222000	568000	399000	695000	211000	376000	355000	950000	225000	585000	411000	950000	295000	710000	595000	564000	367000	184000	442000	649000	363	387	Phosphorylation (STY)
P15702|LEUK_MOUSE	K.GEEEPLVGSEDEAVET(+79.97)PTSDGPQAK.D	19.57	2.88	2.3	490000	545000	268000	445000	333000	327000	332000	226000	389000	383000	501000	206000	91600	391000	257000	488000	66600	151000	212000	799000	189000	394000	297000	666000	220000	560000	331000	445000	246000	102000	224000	549000	363	387	Phosphorylation (STY)
O54774|AP3D1_MOUSE	R.VDIITEEM(+15.99)PENALPS(+79.97)DEDDKDPNDPYR.A	18.11	4.35	2.4	783000	1180000	526000	1040000	808000	575000	450000	471000	756000	664000	751000	319000	273000	1130000	392000	868000	70500	229000	540000	1420000	151000	731000	502000	1370000	558000	487000	1160000	706000	574000	246000	409000	747000	770	796	Oxidation (M); Phosphorylation (STY)
O54774|AP3D1_MOUSE	R.HSSLPTES(+79.97)DEDIAPAQR.V	11.58	4.32	3.2	888000	678000	139000	328000	511000	278000	20200	149000	667000	116000	568000	14700	101000	279000	44600	271000	216000	211000	170000	238000	277000	589000	103000	954000	463000	563000	126000	119000	235000	88800	322000	100000	753	769	Phosphorylation (STY)
O09110|MP2K3_MOUSE	K.M(+15.99)C(+57.02)DFGISGYLVDS(+79.97)VAK.T	14.77	4.34	4.6	93500	125000	61500	82500	119000	103000	99000	0	186000	176000	185000	11800	88500	292000	46500	131000	83500	148000	89500	58900	115000	196000	72900	172000	89700	201000	109000	10400	101000	23300	91100	39600	206	221	Oxidation (M); Carbamidomethylation; Phosphorylation (STY)
Q04690|NF1_MOUSE	K.GSEGYLAATYPAVGQT(+79.97)SPR.A	12.18	3.11	1.8	253000	217000	68800	191000	134000	89600	126000	69700	311000	117000	173000	25400	37500	146000	45700	118000	110000	68500	95500	176000	73900	128000	53800	165000	156000	118000	124000	64300	137000	39300	81700	24300	2501	2519	Phosphorylation (STY)
Q04690|NF1_MOUSE	R.KVS(+79.97)VSESNVLLDEEVLTDPK.I	11.27	1.17	3.1	0	86900	38900	19700	73300	74600	77600	2070	77700	58900	147000	4150	21500	58200	37600	92500	43900	77000	66500	0	46500	109000	27300	10500	42500	97600	85000	0	55200	13500	74100	0	2597	2616	Phosphorylation (STY)
O70551|SRPK1_MOUSE	R.GSAPHSESDIPEQEEEILGS(+79.97)DDDEQEDPNDYC(+57.02)K.G	23.45	5.19	2.1	453000	1030000	166000	363000	793000	515000	8270	85600	526000	127000	881000	65600	170000	711000	53000	412000	209000	367000	441000	1180000	338000	301000	120000	1470000	602000	894000	316000	329000	320000	158000	237000	257000	32	64	Phosphorylation (STY); Carbamidomethylation
O70551|SRPK1_MOUSE	R.ADTPS(+79.97)GDEQEPNGALDSK.G	8.58	1.44	2.7	209000	157000	57200	183000	45100	93600	101000	79100	5960	142000	116000	48200	24300	99500	59100	135000	0	71800	69200	305000	14200	37500	83300	266000	88700	183000	107000	122000	98100	31300	31800	176000	446	463	Phosphorylation (STY)
Q9JIK5|DDX21_MOUSE	K.EIITEEPS(+79.97)EEEADM(+15.99)PKPK.K	16.76	2.56	3	12800000	10600000	3310000	10200000	5440000	4770000	1330000	5040000	9140000	5540000	6430000	1120000	4100000	7930000	1100000	7420000	3030000	1610000	3270000	11700000	2030000	6740000	3500000	12400000	6380000	4440000	6460000	4970000	5640000	1980000	5330000	3800000	111	128	Phosphorylation (STY); Oxidation (M)
Q9JIK5|DDX21_MOUSE	K.SNSSDAPGEES(+79.97)SS(+79.97)ETEKEIPVEQK.E	13.24	6.47	2.3	2670000	4340000	988000	2980000	2900000	1900000	545000	1240000	2730000	1090000	1200000	212000	313000	2280000	666000	901000	332000	1310000	1500000	4450000	803000	3020000	812000	4450000	2050000	4050000	2190000	1530000	1340000	527000	1390000	422000	233	256	Phosphorylation (STY)
Q9JIK5|DDX21_MOUSE	K.SNSSDAPGEES(+79.97)SSETEKEIPVEQK.E	15.74	6.15	1.9	1390000	1680000	495000	961000	1260000	906000	619000	626000	1280000	592000	1130000	253000	406000	1010000	407000	993000	334000	590000	466000	2640000	459000	1240000	425000	2870000	999000	1590000	304000	419000	679000	272000	836000	667000	233	256	Phosphorylation (STY)
Q9JIK5|DDX21_MOUSE	K.EIITEEPS(+79.97)EEEADMPKPK.K	13.34	9.97	4.6	4410000	1770000	250000	813000	2640000	3370000	469000	207000	5950000	811000	2840000	77300	864000	896000	234000	1890000	771000	3410000	2410000	2520000	1490000	4360000	242000	2520000	1340000	1620000	298000	354000	1060000	154000	738000	224000	111	128	Phosphorylation (STY)
Q9JIK5|DDX21_MOUSE	R.SGIDILVGT(+79.97)PGR.I	12.1	3.57	2.8	49800	54900	37800	37400	46900	50700	58600	12800	95400	101000	59700	27200	39200	72900	55400	83300	25400	38100	54000	24800	29000	73300	62300	0	56300	50000	52500	31400	61700	14000	71700	0	379	390	Phosphorylation (STY)
O35691|PININ_MOUSE	K.SLS(+79.97)PGKENINSQEVEK.E	11.3	4.19	2.9	326000	261000	95800	151000	135000	128000	364000	143000	236000	89500	313000	70300	91800	154000	40500	195000	27200	154000	98000	512000	16100	190000	84200	1400000	74000	217000	160000	216000	143000	43400	103000	224000	440	455	Phosphorylation (STY)
O35691|PININ_MOUSE	R.QES(+79.97)DPEDDDVKKPALQSSVVATSK.E	13.18	3.67	2.3	403000	340000	79300	0	316000	173000	32300	11300	391000	37300	234000	17700	124000	225000	45100	167000	107000	188000	116000	0	176000	365000	48500	302000	189000	287000	121000	0	253000	35100	149000	0	98	121	Phosphorylation (STY)
Q8BV49|IFIX_MOUSE	R.SSETLQSIIQS(+79.97)PK.T	12.03	2.82	2.9	620000	550000	367000	729000	357000	512000	692000	309000	624000	658000	463000	246000	260000	697000	442000	746000	377000	256000	232000	722000	333000	297000	412000	732000	458000	650000	610000	82400	310000	163000	381000	274000	166	178	Phosphorylation (STY)
Q8BV49|IFIX_MOUSE	R.QEEPSTSQPM(+15.99)S(+79.97)TTNEDAEPESGRS(+79.97)TPDTQVAQLSLPTASR.R	19.31	7.88	3.2	179000	363000	161000	0	177000	0	0	81600	95000	98000	208000	59200	29800	276000	103000	126000	69100	58000	91900	175000	29100	135000	114000	261000	119000	430000	328000	83100	131000	72600	133000	0	105	144	Oxidation (M); Phosphorylation (STY)
Q8BV49|IFIX_MOUSE	R.NQAIQIS(+79.97)PTIASSSGQTSSR.S	18.16	3.15	2.5	285000	230000	102000	326000	211000	164000	223000	107000	231000	261000	142000	31100	111000	145000	110000	191000	116000	102000	115000	281000	96000	213000	177000	307000	141000	221000	134000	162000	99300	47600	170000	197000	146	165	Phosphorylation (STY)
Q8BV49|IFIX_MOUSE	K.RPS(+79.97)SSILDPPVSSGTASSSAQALGVPLATIAK.R	13	6.89	1.9	165000	1170000	233000	362000	621000	489000	613000	15200	320000	302000	756000	80400	63000	984000	265000	335000	388000	521000	710000	351000	517000	1020000	249000	902000	329000	364000	783000	117000	340000	52200	362000	118000	182	213	Phosphorylation (STY)
Q9Z0R4|ITSN1_MOUSE	R.SAFTPATATGSSPS(+79.97)PVLGQGEK.V	16.29	2.84	3.3	378000	435000	173000	408000	410000	297000	340000	146000	492000	352000	289000	127000	203000	280000	158000	300000	165000	108000	270000	479000	157000	264000	170000	501000	244000	398000	162000	199000	206000	62900	252000	110000	884	905	Phosphorylation (STY)
Q9Z0R4|ITSN1_MOUSE	R.LPEEPSS(+79.97)EDEQQPEK.K	17.02	3.06	1.8	62500	112000	37300	119000	35300	59100	32200	46000	20400	83000	82200	33800	18600	72500	44900	87600	2940	36700	50800	174000	16000	75000	54600	159000	14100	70900	78600	75900	49600	18000	54500	101000	329	343	Phosphorylation (STY)
P70268|PKN1_MOUSE	R.TDVSNFDEEFTGEAPTLS(+79.97)PPR.D	20.44	6.68	1.8	4510000	4350000	2320000	4610000	4190000	3160000	3350000	2090000	5340000	4170000	5210000	1870000	2340000	4790000	1030000	4420000	2160000	1180000	2940000	5830000	2440000	3840000	2780000	5130000	2940000	4490000	3840000	3380000	687000	1100000	995000	3950000	903	923	Phosphorylation (STY)
P70268|PKN1_MOUSE	R.TST(+79.97)FC(+57.02)GTPEFLAPEVLTDTSYTR.A	20.28	3.4	2.4	1070000	1930000	820000	878000	1470000	1350000	1070000	355000	2000000	2030000	796000	388000	606000	1760000	732000	1560000	1200000	1510000	1130000	1170000	1560000	1510000	874000	1380000	1150000	1850000	1470000	846000	1160000	333000	1100000	536000	776	798	Phosphorylation (STY); Carbamidomethylation
P70268|PKN1_MOUSE	K.LGLLRES(+79.97)LER.R	11.06	3.25	2.2	1430000	1350000	464000	93900	1080000	827000	369000	78600	1540000	559000	1010000	132000	290000	499000	253000	475000	869000	1040000	536000	0	806000	1340000	273000	1490000	956000	1100000	566000	7380	853000	64000	853000	3300	267	276	Phosphorylation (STY)
P70268|PKN1_MOUSE	R.SS(+79.97)LRGEAENATEVSTVLK.L	15.72	2.99	3.9	272000	375000	202000	14500	274000	214000	261000	9520	472000	217000	219000	15200	126000	182000	157000	200000	82900	222000	247000	8080	122000	513000	180000	46400	365000	368000	336000	31200	328000	80500	305000	0	382	399	Phosphorylation (STY)
P70268|PKN1_MOUSE	R.S(+79.97)LAPVELLLR.G	15.91	3.18	0.9	0	121000	0	0	0	67800	0	0	0	60100	60700	0	0	40000	75000	0	87600	90900	0	0	83600	0	47000	0	69900	0	82700	0	104000	22300	67900	0	69	78	Phosphorylation (STY)
Q91YK2|RRP1B_MOUSE	K.TATSSPASTPLS(+79.97)PM(+15.99)R.L	15.07	5.19	2.2	567000	573000	255000	480000	399000	226000	516000	253000	395000	374000	332000	161000	210000	351000	187000	408000	143000	65600	132000	489000	75600	326000	308000	685000	169000	547000	372000	347000	348000	103000	137000	419000	694	708	Phosphorylation (STY); Oxidation (M)
Q91YK2|RRP1B_MOUSE	K.SILVS(+79.97)PTGLSR.V	16.49	1.78	1.6	88500	143000	115000	183000	91100	137000	174000	60800	169000	151000	142000	73500	46300	88900	107000	169000	50300	122000	98600	40400	65700	144000	103000	0	103000	144000	166000	92900	142000	45600	110000	55600	668	678	Phosphorylation (STY)
P06151|LDHA_MOUSE	K.DLADELALVDVM(+15.99)EDK.L	13.6	3.19	1.9	0	76800	116000	50200	101000	60900	45300	39600	65700	65900	63000	80600	109000	282000	26700	118000	54400	28400	90400	185000	38200	0	41900	60700	36700	70600	76900	85700	128000	18700	40100	117000	43	57	Oxidation (M)
P06151|LDHA_MOUSE	K.QVVDSAYEVIK.L	14.36	5.8	3	10600	47700	48500	36300	63300	39000	67500	12500	53400	31000	69900	41300	28800	213000	34100	142000	56200	23000	125000	5280	25800	28300	3370	0	54700	47600	69200	30300	111000	9590	45900	8100	233	243
P06151|LDHA_MOUSE	K.VTLTPEEEAR.L	15.02	7.23	2.1	9750	43500	29700	42500	57600	47700	0	14500	37700	31300	60500	30200	23700	159000	22600	166000	55200	21700	118000	140000	16000	35600	56900	45800	17500	47900	56300	42800	84600	14700	47800	28500	306	315
P06151|LDHA_MOUSE	K.SADTLWGIQK.E	12.92	3.01	1.7	0	34700	34400	12000	47400	33100	0	0	40700	0	68800	20300	29700	116000	5230	77700	65800	16900	92200	52200	9360	14000	42500	44300	31500	40600	55700	0	100000	0	45300	10000	319	328
A2A690|TANC2_MOUSE	K.EYPS(+79.97)PPPSPLR.R	18.32	5.16	1.9	1110000	1260000	626000	1180000	269000	861000	900000	402000	1420000	1240000	487000	386000	547000	763000	607000	297000	113000	220000	609000	994000	455000	1050000	613000	1030000	746000	311000	874000	108000	784000	258000	711000	455000	1531	1541	Phosphorylation (STY)
A2A690|TANC2_MOUSE	R.SSS(+79.97)QLGSPDVSHLIR.R	8.95	3.51	2.4	79100	111000	21400	0	48900	46600	103000	0	98900	36300	135000	5190	33100	68600	12100	53300	11400	40600	39400	0	26700	91800	22400	0	7690	115000	40000	0	42200	13000	69400	0	1742	1756	Phosphorylation (STY)
Q6P5B0|RRP12_MOUSE	K.GDSIEEILADS(+79.97)EDEDEEEER.G	21.86	6.2	1.9	276000	247000	85400	285000	194000	84200	10200	94900	152000	204000	404000	130000	64200	339000	142000	150000	92500	106000	170000	734000	160000	175000	114000	437000	108000	208000	214000	258000	115000	34200	56100	309000	1071	1090	Phosphorylation (STY)
Q8K298|ANLN_MOUSE	K.AAS(+79.97)PSKPPISNASATPVGR.R	15.16	4.06	2	80200	135000	39900	44400	35500	93500	136000	23300	97500	43200	101000	17000	39600	64500	37100	76300	33800	61900	30600	73000	38100	101000	27900	114000	73300	104000	81600	0	39700	14400	78000	14500	178	196	Phosphorylation (STY)
Q8K3A9|MEPCE_MOUSE	R.ALNAET(+79.97)PKSS(+79.97)PLPAK.G	20.76	6.17	3.1	541000	766000	259000	582000	345000	148000	186000	238000	485000	246000	421000	188000	203000	473000	264000	606000	259000	395000	324000	726000	233000	622000	140000	906000	305000	700000	480000	365000	370000	132000	453000	307000	183	197	Phosphorylation (STY)
Q8K3A9|MEPCE_MOUSE	R.DEVVS(+79.97)PLPSALQGSSGSLSAPPAASVTSAPSTSSSSR.H	23.01	4.64	2.7	0	77700	65800	74100	0	87500	137000	0	0	71500	93500	58500	64500	73500	64500	94300	55300	29200	0	144000	65500	80900	56900	120000	39600	99900	75600	50200	64300	36600	50000	71000	303	339	Phosphorylation (STY)
Q60610|TIAM1_MOUSE	R.ANS(+79.97)LGDLYAQK.N	14.85	2.1	2.1	451000	631000	103000	470000	413000	376000	317000	141000	585000	366000	493000	48600	259000	342000	138000	487000	236000	401000	290000	466000	233000	503000	78900	567000	321000	498000	377000	345000	377000	109000	312000	347000	229	239	Phosphorylation (STY)
Q60610|TIAM1_MOUSE	R.FTIDSDAIS(+79.97)ASSPEKEPQQPAGGGDTDR.W	21.25	6.29	2.1	245000	233000	88000	148000	68800	159000	69900	88100	240000	104000	232000	43000	52700	183000	67800	154000	45500	89100	72400	231000	18800	221000	86300	243000	120000	216000	146000	106000	125000	52300	105000	24000	1455	1482	Phosphorylation (STY)
Q60610|TIAM1_MOUSE	K.TES(+79.97)LPSAQQYVPFGGK.R	7.26	6.82	2.3	233000	231000	86800	8480	150000	150000	144000	1280	336000	253000	185000	50700	139000	225000	100000	183000	110000	114000	133000	0	68900	0	112000	0	169000	0	125000	113000	0	50800	7330	0	1405	1420	Phosphorylation (STY)
Q60949|TBCD1_MOUSE	K.SFS(+79.97)QPGLR.S	15.47	2.61	1.5	637000	815000	401000	375000	570000	671000	762000	157000	905000	193000	710000	195000	416000	374000	226000	677000	378000	192000	236000	521000	412000	708000	230000	860000	556000	727000	634000	327000	276000	179000	555000	230000	229	236	Phosphorylation (STY)
Q60949|TBCD1_MOUSE	R.QSARPST(+79.97)PEPDC(+57.02)TQLEPTGD	25.77	7.58	1.9	547000	304000	90000	306000	328000	173000	188000	117000	407000	214000	126000	85500	79000	181000	126000	152000	148000	137000	127000	339000	166000	243000	106000	284000	227000	250000	174000	99100	162000	55500	123000	201000	1236	1255	Phosphorylation (STY); Carbamidomethylation
Q60949|TBCD1_MOUSE	R.SLT(+79.97)ESLESILSR.G	11.99	3.31	3	5550	42300	7900	29800	41500	36600	6970	4510	43400	69100	49100	13100	5010	39400	32000	56000	19400	72100	48000	12400	49900	67600	13500	13400	26400	37200	31000	739	22400	8940	26100	10100	497	508	Phosphorylation (STY)
Q60949|TBCD1_MOUSE	R.S(+79.97)LTESLESILSR.G	14.33	3.35	2.7	3380	30000	7560	9590	23800	25300	5220	7170	27000	45700	16100	6940	9360	24500	21700	39500	15500	38600	28000	2750	27500	21700	10700	0	19900	28300	26900	2140	19900	4770	19100	3690	497	508	Phosphorylation (STY)
P56395|CYB5_MOUSE	R.EQAGGDATENFEDVGHSTDAR.E	13.16	7.01	4.2	472000	208000	236000	21200	1090000	1050000	105000	11100	2500000	128000	637000	14700	1130000	176000	118000	47900	813000	682000	196000	95600	633000	1140000	192000	341000	821000	1110000	139000	24400	429000	99100	273000	47400	53	73
Q9D2C2|SAAL1_MOUSE	R.NPS(+79.97)PPPPTC(+57.02)GSEDEEDLGGGDR.I	27.93	4.82	2.9	120000	191000	62500	91700	125000	112000	23600	51600	146000	102000	161000	49300	56500	98700	21700	139000	36200	44800	58700	296000	44200	137000	64700	218000	83700	178000	117000	127000	79800	29200	87000	147000	4	25	Phosphorylation (STY); Carbamidomethylation
Q05D44|IF2P_MOUSE	K.TSFDENDS(+79.97)EELEDKDSK.S	14.11	6.36	2.7	1340000	1280000	378000	1220000	986000	594000	35800	590000	927000	569000	629000	255000	383000	998000	310000	752000	408000	482000	631000	2060000	515000	1210000	406000	1970000	218000	1350000	731000	738000	620000	217000	507000	921000	107	123	Phosphorylation (STY)
Q05D44|IF2P_MOUSE	K.SVPTVDS(+79.97)GNEDDDSSFK.I	22.4	5.61	2.3	7050000	6730000	2380000	6470000	5380000	3830000	2550000	2750000	6400000	4640000	2100000	1990000	876000	4100000	2990000	2120000	1680000	3130000	3060000	8270000	2690000	5320000	2780000	7770000	3830000	5980000	3970000	4520000	3640000	1250000	3130000	1810000	209	225	Phosphorylation (STY)
Q922Y1|UBXN1_MOUSE	R.SS(+79.97)PPATDPGPVPSSPSQEPPTK.R	16.92	3.16	2.6	1530000	889000	323000	780000	848000	966000	1200000	282000	1180000	954000	1030000	332000	440000	470000	406000	503000	166000	635000	625000	1720000	185000	956000	606000	1530000	606000	510000	1010000	786000	895000	299000	796000	831000	187	208	Phosphorylation (STY)
Q922Y1|UBXN1_MOUSE	R.SS(+79.97)PPATDPGPVPSSPSQEPPTKR.E	10.63	3.13	3.6	404000	351000	104000	255000	262000	62800	142000	23400	408000	127000	283000	39600	86000	235000	105000	56100	86300	224000	183000	47200	115000	396000	99400	44200	320000	505000	96800	0	122000	38400	238000	71800	187	209	Phosphorylation (STY)
Q8CGP6|H2A1H_MOUSE	R.VTIAQGGVLPNIQAVLLPK.K	32.83	10.61	2.7	65200	1100000	424000	1210000	846000	971000	1900000	33200	1060000	913000	834000	195000	434000	1890000	673000	1730000	1310000	1370000	1530000	1980000	1360000	1220000	341000	1110000	924000	1490000	950000	383000	1420000	49300	465000	261000	101	119
Q8CGP6|H2A1H_MOUSE	R.AGLQFPVGR.V	16.71	3.9	2.2	131000	330000	340000	111000	198000	277000	404000	51300	413000	219000	591000	58600	90500	709000	211000	598000	432000	198000	724000	756000	153000	279000	410000	338000	331000	196000	477000	177000	216000	45100	374000	202000	22	30
Q8R1M2|H2AJ_MOUSE	R.VTIAQGGVLPNIQAVLLPK.K	32.83	10.61	2.7	65200	1100000	424000	1210000	846000	971000	1900000	33200	1060000	913000	834000	195000	434000	1890000	673000	1730000	1310000	1370000	1530000	1980000	1360000	1220000	341000	1110000	924000	1490000	950000	383000	1420000	49300	465000	261000	101	119
Q8R1M2|H2AJ_MOUSE	R.AGLQFPVGR.V	16.71	3.9	2.2	131000	330000	340000	111000	198000	277000	404000	51300	413000	219000	591000	58600	90500	709000	211000	598000	432000	198000	724000	756000	153000	279000	410000	338000	331000	196000	477000	177000	216000	45100	374000	202000	22	30
Q64523|H2A2C_MOUSE	K.VTIAQGGVLPNIQAVLLPK.K	32.83	10.61	2.7	65200	1100000	424000	1210000	846000	971000	1900000	33200	1060000	913000	834000	195000	434000	1890000	673000	1730000	1310000	1370000	1530000	1980000	1360000	1220000	341000	1110000	924000	1490000	950000	383000	1420000	49300	465000	261000	101	119
Q64523|H2A2C_MOUSE	R.AGLQFPVGR.V	16.71	3.9	2.2	131000	330000	340000	111000	198000	277000	404000	51300	413000	219000	591000	58600	90500	709000	211000	598000	432000	198000	724000	756000	153000	279000	410000	338000	331000	196000	477000	177000	216000	45100	374000	202000	22	30
Q8BFU2|H2A3_MOUSE	R.VTIAQGGVLPNIQAVLLPK.K	32.83	10.61	2.7	65200	1100000	424000	1210000	846000	971000	1900000	33200	1060000	913000	834000	195000	434000	1890000	673000	1730000	1310000	1370000	1530000	1980000	1360000	1220000	341000	1110000	924000	1490000	950000	383000	1420000	49300	465000	261000	101	119
Q8BFU2|H2A3_MOUSE	R.AGLQFPVGR.V	16.71	3.9	2.2	131000	330000	340000	111000	198000	277000	404000	51300	413000	219000	591000	58600	90500	709000	211000	598000	432000	198000	724000	756000	153000	279000	410000	338000	331000	196000	477000	177000	216000	45100	374000	202000	22	30
C0HKE9|H2A1P_MOUSE	R.VTIAQGGVLPNIQAVLLPK.K	32.83	10.61	2.7	65200	1100000	424000	1210000	846000	971000	1900000	33200	1060000	913000	834000	195000	434000	1890000	673000	1730000	1310000	1370000	1530000	1980000	1360000	1220000	341000	1110000	924000	1490000	950000	383000	1420000	49300	465000	261000	101	119
C0HKE9|H2A1P_MOUSE	R.AGLQFPVGR.V	16.71	3.9	2.2	131000	330000	340000	111000	198000	277000	404000	51300	413000	219000	591000	58600	90500	709000	211000	598000	432000	198000	724000	756000	153000	279000	410000	338000	331000	196000	477000	177000	216000	45100	374000	202000	22	30
Q8CGP5|H2A1F_MOUSE	R.VTIAQGGVLPNIQAVLLPK.K	32.83	10.61	2.7	65200	1100000	424000	1210000	846000	971000	1900000	33200	1060000	913000	834000	195000	434000	1890000	673000	1730000	1310000	1370000	1530000	1980000	1360000	1220000	341000	1110000	924000	1490000	950000	383000	1420000	49300	465000	261000	101	119
Q8CGP5|H2A1F_MOUSE	R.AGLQFPVGR.V	16.71	3.9	2.2	131000	330000	340000	111000	198000	277000	404000	51300	413000	219000	591000	58600	90500	709000	211000	598000	432000	198000	724000	756000	153000	279000	410000	338000	331000	196000	477000	177000	216000	45100	374000	202000	22	30
C0HKE7|H2A1N_MOUSE	R.VTIAQGGVLPNIQAVLLPK.K	32.83	10.61	2.7	65200	1100000	424000	1210000	846000	971000	1900000	33200	1060000	913000	834000	195000	434000	1890000	673000	1730000	1310000	1370000	1530000	1980000	1360000	1220000	341000	1110000	924000	1490000	950000	383000	1420000	49300	465000	261000	101	119
C0HKE7|H2A1N_MOUSE	R.AGLQFPVGR.V	16.71	3.9	2.2	131000	330000	340000	111000	198000	277000	404000	51300	413000	219000	591000	58600	90500	709000	211000	598000	432000	198000	724000	756000	153000	279000	410000	338000	331000	196000	477000	177000	216000	45100	374000	202000	22	30
C0HKE3|H2A1D_MOUSE	R.VTIAQGGVLPNIQAVLLPK.K	32.83	10.61	2.7	65200	1100000	424000	1210000	846000	971000	1900000	33200	1060000	913000	834000	195000	434000	1890000	673000	1730000	1310000	1370000	1530000	1980000	1360000	1220000	341000	1110000	924000	1490000	950000	383000	1420000	49300	465000	261000	101	119
C0HKE3|H2A1D_MOUSE	R.AGLQFPVGR.V	16.71	3.9	2.2	131000	330000	340000	111000	198000	277000	404000	51300	413000	219000	591000	58600	90500	709000	211000	598000	432000	198000	724000	756000	153000	279000	410000	338000	331000	196000	477000	177000	216000	45100	374000	202000	22	30
Q8CGP7|H2A1K_MOUSE	R.VTIAQGGVLPNIQAVLLPK.K	32.83	10.61	2.7	65200	1100000	424000	1210000	846000	971000	1900000	33200	1060000	913000	834000	195000	434000	1890000	673000	1730000	1310000	1370000	1530000	1980000	1360000	1220000	341000	1110000	924000	1490000	950000	383000	1420000	49300	465000	261000	101	119
Q8CGP7|H2A1K_MOUSE	R.AGLQFPVGR.V	16.71	3.9	2.2	131000	330000	340000	111000	198000	277000	404000	51300	413000	219000	591000	58600	90500	709000	211000	598000	432000	198000	724000	756000	153000	279000	410000	338000	331000	196000	477000	177000	216000	45100	374000	202000	22	30
C0HKE2|H2A1C_MOUSE	R.VTIAQGGVLPNIQAVLLPK.K	32.83	10.61	2.7	65200	1100000	424000	1210000	846000	971000	1900000	33200	1060000	913000	834000	195000	434000	1890000	673000	1730000	1310000	1370000	1530000	1980000	1360000	1220000	341000	1110000	924000	1490000	950000	383000	1420000	49300	465000	261000	101	119
C0HKE2|H2A1C_MOUSE	R.AGLQFPVGR.V	16.71	3.9	2.2	131000	330000	340000	111000	198000	277000	404000	51300	413000	219000	591000	58600	90500	709000	211000	598000	432000	198000	724000	756000	153000	279000	410000	338000	331000	196000	477000	177000	216000	45100	374000	202000	22	30
Q6GSS7|H2A2A_MOUSE	K.VTIAQGGVLPNIQAVLLPK.K	32.83	10.61	2.7	65200	1100000	424000	1210000	846000	971000	1900000	33200	1060000	913000	834000	195000	434000	1890000	673000	1730000	1310000	1370000	1530000	1980000	1360000	1220000	341000	1110000	924000	1490000	950000	383000	1420000	49300	465000	261000	101	119
Q6GSS7|H2A2A_MOUSE	R.AGLQFPVGR.V	16.71	3.9	2.2	131000	330000	340000	111000	198000	277000	404000	51300	413000	219000	591000	58600	90500	709000	211000	598000	432000	198000	724000	756000	153000	279000	410000	338000	331000	196000	477000	177000	216000	45100	374000	202000	22	30
C0HKE5|H2A1G_MOUSE	R.VTIAQGGVLPNIQAVLLPK.K	32.83	10.61	2.7	65200	1100000	424000	1210000	846000	971000	1900000	33200	1060000	913000	834000	195000	434000	1890000	673000	1730000	1310000	1370000	1530000	1980000	1360000	1220000	341000	1110000	924000	1490000	950000	383000	1420000	49300	465000	261000	101	119
C0HKE5|H2A1G_MOUSE	R.AGLQFPVGR.V	16.71	3.9	2.2	131000	330000	340000	111000	198000	277000	404000	51300	413000	219000	591000	58600	90500	709000	211000	598000	432000	198000	724000	756000	153000	279000	410000	338000	331000	196000	477000	177000	216000	45100	374000	202000	22	30
C0HKE6|H2A1I_MOUSE	R.VTIAQGGVLPNIQAVLLPK.K	32.83	10.61	2.7	65200	1100000	424000	1210000	846000	971000	1900000	33200	1060000	913000	834000	195000	434000	1890000	673000	1730000	1310000	1370000	1530000	1980000	1360000	1220000	341000	1110000	924000	1490000	950000	383000	1420000	49300	465000	261000	101	119
C0HKE6|H2A1I_MOUSE	R.AGLQFPVGR.V	16.71	3.9	2.2	131000	330000	340000	111000	198000	277000	404000	51300	413000	219000	591000	58600	90500	709000	211000	598000	432000	198000	724000	756000	153000	279000	410000	338000	331000	196000	477000	177000	216000	45100	374000	202000	22	30
C0HKE4|H2A1E_MOUSE	R.VTIAQGGVLPNIQAVLLPK.K	32.83	10.61	2.7	65200	1100000	424000	1210000	846000	971000	1900000	33200	1060000	913000	834000	195000	434000	1890000	673000	1730000	1310000	1370000	1530000	1980000	1360000	1220000	341000	1110000	924000	1490000	950000	383000	1420000	49300	465000	261000	101	119
C0HKE4|H2A1E_MOUSE	R.AGLQFPVGR.V	16.71	3.9	2.2	131000	330000	340000	111000	198000	277000	404000	51300	413000	219000	591000	58600	90500	709000	211000	598000	432000	198000	724000	756000	153000	279000	410000	338000	331000	196000	477000	177000	216000	45100	374000	202000	22	30
C0HKE1|H2A1B_MOUSE	R.VTIAQGGVLPNIQAVLLPK.K	32.83	10.61	2.7	65200	1100000	424000	1210000	846000	971000	1900000	33200	1060000	913000	834000	195000	434000	1890000	673000	1730000	1310000	1370000	1530000	1980000	1360000	1220000	341000	1110000	924000	1490000	950000	383000	1420000	49300	465000	261000	101	119
C0HKE1|H2A1B_MOUSE	R.AGLQFPVGR.V	16.71	3.9	2.2	131000	330000	340000	111000	198000	277000	404000	51300	413000	219000	591000	58600	90500	709000	211000	598000	432000	198000	724000	756000	153000	279000	410000	338000	331000	196000	477000	177000	216000	45100	374000	202000	22	30
C0HKE8|H2A1O_MOUSE	R.VTIAQGGVLPNIQAVLLPK.K	32.83	10.61	2.7	65200	1100000	424000	1210000	846000	971000	1900000	33200	1060000	913000	834000	195000	434000	1890000	673000	1730000	1310000	1370000	1530000	1980000	1360000	1220000	341000	1110000	924000	1490000	950000	383000	1420000	49300	465000	261000	101	119
C0HKE8|H2A1O_MOUSE	R.AGLQFPVGR.V	16.71	3.9	2.2	131000	330000	340000	111000	198000	277000	404000	51300	413000	219000	591000	58600	90500	709000	211000	598000	432000	198000	724000	756000	153000	279000	410000	338000	331000	196000	477000	177000	216000	45100	374000	202000	22	30
Q3TZZ7|ESYT2_MOUSE	R.SSS(+79.97)SLLASPSHIAAK.E	9.67	1.81	2.4	300000	234000	103000	101000	180000	173000	277000	43000	432000	114000	216000	40900	35900	148000	66900	177000	168000	139000	114000	0	114000	253000	68800	165000	247000	236000	127000	5690	141000	37300	212000	8330	660	674	Phosphorylation (STY)
Q3TZZ7|ESYT2_MOUSE	K.EPTPS(+79.97)IASDISLPIATQELR.Q	16.97	5.06	2.2	13400	56400	18500	31700	19500	31000	15300	14800	37600	79100	53700	22100	7220	34200	37900	68700	17700	36000	36500	29600	22700	47400	25300	26900	16600	31300	45900	21200	23700	6610	23400	15600	675	694	Phosphorylation (STY)
Q99104|MYO5A_MOUSE	R.TSS(+79.97)IADEGTYTLDSILR.Q	13.73	3.1	2.8	57800	65700	32000	54500	77000	35600	25800	25400	88000	101000	67100	20300	24900	97100	49200	67300	42200	40300	40200	29600	64400	76600	30100	51700	54100	65100	62400	25100	63900	14600	38300	13300	1648	1664	Phosphorylation (STY)
O70251|EF1B_MOUSE	K.YGPSSVEDTTGSGAADAKDDDDIDLFGS(+79.97)DDEEESEEAK.K	15.47	3.61	3.4	927000	4650000	1840000	4240000	2320000	2950000	0	1920000	1490000	2840000	5010000	1470000	385000	4460000	2130000	4020000	481000	1690000	3490000	8090000	2020000	4430000	2160000	7000000	1670000	3500000	4750000	682000	1390000	973000	1470000	4020000	79	116	Phosphorylation (STY)
O70251|EF1B_MOUSE	K.DDDDIDLFGS(+79.97)DDEEESEEAKK.L	15.31	1.86	2.1	65800	242000	87700	92800	120000	108000	48000	158000	58400	113000	461000	66400	44400	285000	49000	236000	60200	62300	87600	574000	74200	135000	91700	473000	121000	135000	180000	247000	61500	44400	102000	281000	97	117	Phosphorylation (STY)
O70251|EF1B_MOUSE	K.DDDDIDLFGS(+79.97)DDEEESEEAK.K	18.71	6.08	2.6	481000	738000	407000	468000	866000	438000	298000	324000	449000	716000	1350000	171000	296000	877000	226000	480000	366000	188000	447000	2300000	245000	720000	357000	1470000	565000	825000	467000	1000000	441000	161000	274000	837000	97	116	Phosphorylation (STY)
P28867|KPCD_MOUSE	R.AST(+79.97)FC(+57.02)GTPDYIAPEILQGLK.Y	17.25	3.16	2.8	266000	1080000	464000	556000	906000	894000	778000	168000	1050000	1100000	1370000	256000	279000	1060000	455000	1120000	552000	874000	673000	540000	808000	896000	486000	769000	620000	959000	949000	399000	648000	185000	778000	288000	503	522	Phosphorylation (STY); Carbamidomethylation
P28867|KPCD_MOUSE	R.AS(+79.97)TFC(+57.02)GTPDYIAPEILQGLK.Y	24.4	7.17	1.5	321000	774000	305000	302000	875000	601000	440000	97200	989000	822000	804000	148000	273000	657000	277000	854000	583000	779000	459000	364000	854000	757000	326000	533000	562000	829000	613000	256000	547000	133000	473000	152000	503	522	Phosphorylation (STY); Carbamidomethylation
P28867|KPCD_MOUSE	K.NLIDSM(+15.99)DQEAFHGFS(+79.97)FVNPK.F	11.44	5.17	3.6	95900	802000	94600	11100	836000	273000	245000	786	728000	177000	578000	7800	180000	179000	22000	163000	324000	404000	62500	36500	346000	535000	54700	25500	485000	983000	398000	59400	499000	13800	336000	24900	648	667	Oxidation (M); Phosphorylation (STY)
P28867|KPCD_MOUSE	K.SPSDYSNFDPEFLNEKPQLS(+79.97)FSDK.N	10.17	9.38	4	468000	641000	54000	68300	803000	91300	25500	12100	1020000	113000	381000	2350	148000	280000	15400	263000	234000	388000	144000	17200	377000	690000	31200	622000	244000	910000	418000	5220	209000	8810	94200	14800	624	647	Phosphorylation (STY)
A2AJI0|MA7D1_MOUSE	R.AAEEKEPAAPAS(+79.97)PAPSPVPSPTPAQPQK.E	15.48	2.85	2.2	153000	150000	53200	181000	114000	86700	149000	47900	161000	104000	78000	31700	28000	51000	74000	138000	45700	91600	80900	176000	34600	158000	50800	209000	80600	161000	113000	75900	89000	21100	85400	75300	533	560	Phosphorylation (STY)
Q64012|RALY_MOUSE	R.LPAPQEDT(+79.97)ASEAGT(+79.97)PQGEVQTR.D	17.51	4.08	2.4	391000	636000	198000	676000	270000	255000	103000	271000	258000	275000	200000	148000	120000	280000	268000	237000	57800	211000	261000	921000	104000	415000	278000	712000	260000	634000	318000	279000	236000	97100	262000	404000	261	282	Phosphorylation (STY)
Q64012|RALY_MOUSE	R.LPAPQEDTAS(+79.97)EAGTPQGEVQTR.D	24.49	5.01	1.9	426000	336000	109000	317000	340000	164000	170000	118000	411000	201000	243000	79200	107000	170000	96000	164000	188000	167000	136000	392000	172000	257000	105000	402000	165000	248000	184000	75100	189000	74000	122000	287000	261	282	Phosphorylation (STY)
Q64012|RALY_MOUSE	R.LPAPQEDTASEAGT(+79.97)PQGEVQTR.D	8.97	5.27	2.8	120000	84200	11900	63800	21400	52000	51000	50600	67800	54300	0	31300	47600	39800	59700	79700	32600	34900	26700	0	26700	75400	42400	12000	39300	65100	39200	7790	42100	13200	37100	95200	261	282	Phosphorylation (STY)
P97868|RBBP6_MOUSE	K.LGYLVS(+79.97)PPQQIR.R	10.85	1.77	1.9	133000	208000	150000	117000	154000	162000	229000	35900	294000	210000	94100	35000	98300	126000	171000	207000	78500	57300	160000	198000	62600	196000	118000	337000	144000	186000	258000	96600	173000	56400	153000	39500	512	523	Phosphorylation (STY)
P97868|RBBP6_MOUSE	K.VAGSEGSSSTLVDYTSTSSTGGS(+79.97)PVR.K	10.23	2.23	2.4	162000	222000	92900	84000	68800	138000	224000	50700	136000	0	85200	68100	55900	73100	118000	84500	46100	67700	106000	294000	50500	163000	57600	187000	95400	87500	69800	161000	85400	36300	115000	139000	1256	1281	Phosphorylation (STY)
P97868|RBBP6_MOUSE	K.VAGSEGSSSTLVDYTSTSSTGGS(+79.97)PVRK.S	10.89	2.28	1.8	189000	190000	39100	126000	120000	134000	160000	25000	206000	57500	93000	21700	45500	108000	57300	143000	72000	102000	117000	93300	107000	213000	48100	128000	139000	211000	149000	5360	106000	37200	129000	22200	1256	1282	Phosphorylation (STY)
P97868|RBBP6_MOUSE	K.VEGTEIVKPS(+79.97)PK.R	11.77	2.5	4.1	895000	896000	320000	588000	181000	633000	781000	107000	558000	587000	659000	128000	279000	530000	242000	720000	278000	459000	459000	733000	269000	486000	335000	947000	516000	353000	656000	309000	472000	151000	369000	186000	1170	1181	Phosphorylation (STY)
Q05512|MARK2_MOUSE	K.VPAS(+79.97)PLPGLDR.K	11.38	2.46	1.6	794000	1240000	655000	1110000	749000	865000	941000	363000	1260000	1020000	299000	421000	430000	692000	617000	582000	294000	726000	632000	921000	261000	1030000	653000	992000	688000	1010000	1010000	565000	876000	274000	707000	60100	450	460	Phosphorylation (STY)
Q05512|MARK2_MOUSE	R.VPVASPS(+79.97)AHNISSSSGAPDR.T	8.42	2.07	3.6	102000	88500	32300	67500	65100	63400	97900	26600	44400	48900	102000	11200	18700	62600	24100	84700	23100	53500	51900	48400	34100	133000	19800	160000	82000	163000	27500	12300	65700	10900	70900	18000	562	581	Phosphorylation (STY)
P42128|FOXK1_MOUSE	K.EEAPASPLRPLYPQIS(+79.97)PLK.I	21.06	9.93	1.7	1180000	1770000	736000	402000	1240000	1060000	1260000	29800	1930000	1340000	1870000	158000	438000	1030000	547000	1580000	479000	718000	663000	358000	587000	1500000	626000	1170000	950000	1860000	1490000	159000	845000	30500	1080000	99700	194	212	Phosphorylation (STY)
P42128|FOXK1_MOUSE	R.SLVSPIPSPTGT(+79.97)ISVPNSC(+57.02)PASPR.G	17.44	3.14	2.1	492000	309000	288000	462000	463000	188000	706000	189000	611000	586000	544000	215000	233000	434000	233000	688000	197000	405000	382000	623000	244000	505000	382000	556000	339000	567000	562000	371000	434000	134000	368000	117000	222	245	Phosphorylation (STY); Carbamidomethylation
P42128|FOXK1_MOUSE	K.EEAPAS(+79.97)PLRPLYPQIS(+79.97)PLK.I	19.27	6.01	2.4	280000	530000	69200	67700	339000	325000	66500	12400	454000	501000	263000	69800	107000	556000	177000	337000	136000	193000	196000	0	151000	430000	218000	6980	243000	469000	426000	1830	259000	83100	272000	985	194	212	Phosphorylation (STY)
P42128|FOXK1_MOUSE	K.EEAPAS(+79.97)PLRPLYPQISPLK.I	24.48	6.18	1.9	288000	219000	83000	34400	337000	121000	58000	0	552000	162000	219000	9480	203000	111000	50700	233000	201000	138000	58800	0	261000	200000	69200	18000	242000	257000	165000	0	192000	4630	109000	0	194	212	Phosphorylation (STY)
P42128|FOXK1_MOUSE	R.EGS(+79.97)PIPHDPDLGSK.L	15.55	2.35	2.9	854000	651000	142000	214000	581000	365000	442000	131000	795000	138000	525000	133000	348000	337000	51100	189000	280000	413000	202000	248000	337000	498000	94800	570000	464000	443000	219000	78900	391000	108000	409000	185000	429	442	Phosphorylation (STY)
P42128|FOXK1_MOUSE	R.SLVSPIPS(+79.97)PTGTISVPNSC(+57.02)PASPR.G	24.84	4.31	1.7	149000	76500	59600	92700	92400	40000	155000	41500	198000	94000	88200	47000	112000	102000	45500	143000	90400	80400	65000	92700	111000	114000	95500	118000	104000	104000	107000	56800	122000	28000	68600	17000	222	245	Phosphorylation (STY); Carbamidomethylation
P42128|FOXK1_MOUSE	R.SLVSPIPSPT(+79.97)GTISVPNSC(+57.02)PAS(+79.97)PR.G	10.72	3.18	4	92400	121000	64600	58700	74300	96300	62900	30200	50900	142000	130000	14700	30200	82000	59600	98600	29400	56800	59400	72300	40700	105000	52400	30200	52000	99000	0	23700	0	23900	64300	4350	222	245	Phosphorylation (STY); Carbamidomethylation
Q3UPF5|ZCCHV_MOUSE	R.LPPS(+79.97)PLSSSTSHR.V	7.17	2.95	3.4	411000	377000	126000	230000	259000	278000	424000	29000	191000	217000	112000	38000	147000	200000	69600	247000	119000	102000	150000	0	140000	448000	108000	672000	82200	467000	156000	3130	111000	43400	152000	176000	535	547	Phosphorylation (STY)
Q3UPF5|ZCCHV_MOUSE	K.SS(+79.97)PTGFGIK.S	15.14	1.4	2	212000	276000	50100	80700	84300	239000	187000	106000	310000	253000	227000	88600	166000	151000	103000	249000	147000	145000	170000	230000	137000	100000	140000	282000	192000	209000	243000	39600	231000	68200	198000	164000	489	497	Phosphorylation (STY)
Q3UPF5|ZCCHV_MOUSE	R.AS(+79.97)QEFLEDGDPDGLFSR.N	12.54	3.48	2.2	228000	143000	26100	188000	177000	91000	24100	81900	258000	194000	243000	43100	113000	282000	63300	219000	126000	125000	159000	262000	169000	222000	85500	312000	157000	189000	135000	120000	48600	36400	46900	100000	323	339	Phosphorylation (STY)
Q9D824|FIP1_MOUSE	K.AEFTS(+79.97)PPSLFK.T	12.21	2.26	1.9	416000	433000	381000	451000	399000	429000	369000	155000	645000	496000	518000	226000	318000	301000	383000	605000	255000	96600	340000	287000	180000	433000	352000	371000	374000	468000	561000	70500	458000	141000	369000	104000	231	241	Phosphorylation (STY)
Q9D824|FIP1_MOUSE	R.DHS(+79.97)PTPSVFNSDEER.Y	14.82	3.03	2.6	1200000	768000	144000	82700	711000	471000	144000	90000	1060000	83900	709000	55900	302000	385000	110000	196000	309000	522000	339000	132000	414000	470000	102000	502000	524000	282000	150000	29000	373000	102000	329000	35800	477	491	Phosphorylation (STY)
Q80TV8|CLAP1_MOUSE	R.VLST(+79.97)STDLEAAVADALK.K	22.9	4.94	2.5	120000	390000	211000	333000	278000	327000	285000	96300	346000	490000	442000	166000	154000	349000	300000	529000	234000	356000	293000	163000	300000	412000	232000	201000	243000	341000	399000	50400	305000	89600	211000	83000	790	806	Phosphorylation (STY)
Q80TV8|CLAP1_MOUSE	R.VLSTST(+79.97)DLEAAVADALK.K	16.02	3.34	1.8	8970	112000	55200	119000	51600	88700	77200	14700	75300	156000	145000	61400	24700	108000	98800	151000	35100	86800	86900	41200	66700	114000	80400	50600	46500	79600	118000	0	78100	25900	74100	23700	790	806	Phosphorylation (STY)
Q8K3I9|GLCI1_MOUSE	R.S(+79.97)TAGSPPAAAGSGTGPAGSC(+57.02)APAAGAGR.L	22.71	8.14	2.3	577000	507000	205000	336000	284000	212000	507000	106000	195000	198000	73000	117000	157000	366000	160000	339000	113000	158000	172000	623000	126000	437000	207000	800000	372000	381000	160000	323000	242000	75900	115000	217000	22	49	Phosphorylation (STY); Carbamidomethylation
Q8K3I9|GLCI1_MOUSE	R.VPC(+57.02)NVEGIS(+79.97)PELEK.V	12.42	1.79	2.5	421000	457000	157000	95400	181000	253000	314000	186000	627000	402000	335000	156000	0	193000	213000	292000	7990	148000	237000	423000	151000	275000	209000	553000	243000	417000	276000	237000	291000	122000	315000	96400	285	298	Carbamidomethylation; Phosphorylation (STY)
Q8K3I9|GLCI1_MOUSE	R.TSS(+79.97)LDTITGPYLTGQWPR.D	18.05	4.55	1.9	277000	575000	266000	236000	458000	241000	241000	99200	232000	575000	573000	74500	304000	538000	181000	389000	380000	328000	370000	314000	476000	572000	361000	656000	391000	447000	394000	178000	483000	74600	338000	174000	161	178	Phosphorylation (STY)
Q6ZQA0|NBEL2_MOUSE	R.DNLGEAPM(+15.99)T(+79.97)PTEETSLPLAVTK.E	11.15	2.22	4.4	167000	61500	171000	214000	23300	106000	201000	115000	88300	68800	124000	113000	163000	106000	47400	168000	104000	68600	0	231000	29400	19600	109000	231000	134000	71400	276000	161000	129000	31500	133000	61700	1847	1868	Oxidation (M); Phosphorylation (STY)
Q6ZQA0|NBEL2_MOUSE	R.SQS(+79.97)VPASTGLGWGPGLGTPLQEGSVSSTLAGTQDTR.W	17.09	4.69	2.4	16800	101000	40200	13700	48900	92700	42400	9110	45200	65300	81900	21500	18500	98400	26800	72100	58100	83900	64000	0	72000	115000	54200	67700	29300	100000	104000	6050	31000	13200	45000	0	756	791	Phosphorylation (STY)
O54824|IL16_MOUSE	K.ALS(+79.97)PDPLLR.L	14.07	4.3	1.3	74000	123000	108000	146000	53300	76600	63200	11000	167000	129000	98400	33000	48400	60700	119000	136000	67300	62000	80300	72100	44300	131000	77200	93900	74800	122000	140000	85700	87300	36000	86000	60200	928	936	Phosphorylation (STY)
O55022|PGRC1_MOUSE	K.EGEEPTVYS(+79.97)DDEEPKDETAR.K	23.52	4.75	3.4	6000000	5860000	2460000	6710000	7070000	2740000	929000	3280000	8800000	1950000	6920000	1370000	2840000	4970000	1910000	3110000	2610000	760000	2760000	9790000	3070000	6140000	2190000	9500000	5350000	4400000	2790000	4540000	3810000	1000000	3470000	4600000	173	192	Phosphorylation (STY)
B2RX14|TUT4_MOUSE	R.S(+79.97)PLEPENVPSLLLK.E	27.97	2.46	1.8	90100	134000	94800	75100	112000	123000	110000	14300	171000	105000	51000	65500	81500	82600	97200	157000	96500	90100	46500	0	86800	56800	95900	0	108000	122000	105000	0	145000	38500	115000	0	176	189	Phosphorylation (STY)
B2RX14|TUT4_MOUSE	K.TPRS(+79.97)PLEPENVPSLLLK.E	11.72	3.38	2.1	40300	185000	56000	18500	83500	101000	36900	0	145000	120000	181000	2770	46800	94600	58500	130000	61400	60200	121000	5510	64500	169000	41200	6190	83100	149000	129000	0	88100	11000	93600	0	173	189	Phosphorylation (STY)
B2RX14|TUT4_MOUSE	K.VPKS(+79.97)PNLPVK.A	11.66	5.11	3.5	180000	133000	33900	33800	99300	73500	110000	0	70200	53400	111000	7190	58800	39000	22200	58600	56500	24000	38300	27600	61000	38100	32300	100000	93700	135000	30800	0	68200	6190	55800	0	128	137	Phosphorylation (STY)
P52480|KPYM_MOUSE	R.LDIDSAPITAR.N	15.64	6.04	1.8	59400	47200	88700	82000	277000	418000	133000	52500	158000	113000	78900	66500	64100	295000	53000	155000	146000	171000	120000	193000	64000	112000	158000	59900	103000	108000	75600	85300	182000	99100	89100	74100	33	43
P52480|KPYM_MOUSE	R.GDLGIEIPAEK.V	14.6	3.34	1.8	15100	45300	35400	38600	36900	39200	56200	16400	42200	28700	61200	31600	27100	145000	25500	82200	22100	20700	115000	83700	21300	26500	48700	46600	35200	34000	43500	31300	61500	13100	42400	26600	295	305
P52480|KPYM_MOUSE	R.LAPITSDPTEAAAVGAVEASFK.C	9.04	8.02	2.8	0	6710	15000	0	56900	16400	99200	0	93900	28300	0	19100	33400	256000	44500	99400	25000	29800	144000	96800	44700	25000	23200	46100	53700	53700	31400	37800	49600	0	22700	21100	401	422
Q8CI95|OSB11_MOUSE	R.SFSLASSGNS(+79.97)PISQR.R	11.33	2.7	2.5	15200	189000	88200	235000	138000	115000	172000	90700	265000	204000	91700	32900	107000	148000	111000	110000	89500	81700	87600	172000	65000	29400	82600	215000	117000	173000	174000	27400	61400	34500	92700	95800	177	191	Phosphorylation (STY)
P58801|RIPK2_MOUSE	R.ASS(+79.97)C(+57.02)SLAVISPFLVEK.G	21.2	6.66	1.8	180000	213000	129000	98100	176000	188000	202000	24600	336000	295000	225000	50600	174000	195000	145000	256000	185000	224000	164000	31400	219000	240000	138000	119000	204000	252000	226000	31000	176000	58500	164000	34900	410	425	Phosphorylation (STY); Carbamidomethylation
P58801|RIPK2_MOUSE	R.AS(+79.97)SC(+57.02)SLAVISPFLVEK.G	16.93	1.92	2	16100	0	35400	24700	0	34800	50700	3990	26800	64700	46800	14000	17600	46500	38400	51700	23500	53700	49800	4570	24400	40200	36700	0	32700	36000	51800	0	35500	12900	47500	961	410	425	Phosphorylation (STY); Carbamidomethylation
Q9CWE0|MFR1L_MOUSE	K.ASS(+79.97)FADM(+15.99)M(+15.99)GILK.D	11.29	3.53	1.3	174000	365000	203000	341000	86800	155000	89600	168000	179000	201000	146000	183000	136000	225000	127000	168000	79000	79600	110000	131000	20700	185000	132000	305000	189000	220000	253000	18000	172000	56400	260000	213000	233	244	Phosphorylation (STY); Oxidation (M)
Q9CWE0|MFR1L_MOUSE	R.NAS(+79.97)VPNLR.G	11.67	4.35	2.7	159000	170000	74400	204000	133000	115000	166000	70100	135000	159000	39200	44500	95100	112000	64100	134000	77200	56500	91200	181000	76100	157000	81800	233000	147000	190000	103000	106000	30100	35400	60800	137000	98	105	Phosphorylation (STY)
Q9CWE0|MFR1L_MOUSE	K.ASS(+79.97)FADM(+15.99)MGILK.D	17.98	3.37	1.8	79400	118000	12900	4890	94700	125000	94400	2260	206000	49700	109000	7830	78100	62300	29800	108000	66300	118000	110000	0	69500	155000	16500	27500	99300	69800	36300	0	96400	18000	61600	0	233	244	Phosphorylation (STY); Oxidation (M)
Q9CWE0|MFR1L_MOUSE	R.AS(+79.97)FETLPNISDLC(+57.02)LK.D	9.85	2.92	5.4	30800	62600	25600	54000	40500	46600	27600	13400	77300	53300	31200	12300	32800	34400	29900	27500	45500	37100	35900	5070	51100	53800	34000	45800	40200	40900	39800	3640	25300	11900	38000	0	37	51	Phosphorylation (STY); Carbamidomethylation
P47941|CRKL_MOUSE	R.YPS(+79.97)PPVGSVSAPNLPTAEENLEYVR.T	13.75	3.08	2	137000	681000	321000	569000	495000	190000	139000	219000	584000	806000	208000	242000	233000	645000	86800	386000	205000	384000	378000	599000	286000	557000	393000	611000	396000	635000	636000	130000	422000	43900	117000	342000	105	129	Phosphorylation (STY)
P47941|CRKL_MOUSE	R.DS(+79.97)STC(+57.02)PGDYVLSVSENSR.V	21.79	4.55	1.3	90500	86800	26900	65400	112000	58600	34100	29400	84900	63300	51100	19900	19400	78000	30500	79900	42700	30900	33700	75900	15000	95700	24600	50200	49300	82300	48600	48400	25500	13300	54300	36400	40	57	Phosphorylation (STY); Carbamidomethylation
O35343|IMA3_MOUSE	R.NVPQEDIC(+57.02)EDS(+79.97)DIDGDYR.V	23.69	4.37	2.3	752000	809000	218000	644000	236000	384000	22900	262000	757000	445000	884000	170000	119000	637000	278000	636000	280000	152000	397000	900000	152000	633000	262000	993000	516000	753000	392000	169000	383000	140000	297000	464000	50	67	Carbamidomethylation; Phosphorylation (STY)
Q8CCF0|PRP31_MOUSE	R.SSGTAS(+79.97)SVAFTPLQGLEIVNPQAAEK.K	21.85	4.44	2.9	48500	102000	78800	106000	80100	83800	103000	27300	79700	136000	68200	39500	31600	102000	73400	80200	57700	79600	62400	80200	61000	95800	67300	105000	59000	95200	106000	31800	47400	24200	65200	46000	445	470	Phosphorylation (STY)
Q8BKT3|GCFC2_MOUSE	R.DVS(+79.97)PIVEIPDAAFIQAAR.R	21.97	5.67	1.8	80900	211000	72000	205000	161000	140000	34700	82000	187000	202000	219000	78100	82700	195000	121000	208000	121000	126000	155000	180000	150000	197000	118000	209000	120000	139000	193000	70300	124000	43400	77300	87600	116	133	Phosphorylation (STY)
Q9D8C8|PPR35_MOUSE	R.FQLAPPS(+79.97)PVR.S	15.17	3.68	1.4	463000	639000	335000	467000	436000	418000	527000	104000	602000	543000	481000	193000	314000	334000	291000	240000	256000	167000	281000	416000	130000	500000	313000	515000	357000	500000	413000	38000	138000	119000	382000	296000	79	88	Phosphorylation (STY)
Q9D8C8|PPR35_MOUSE	R.APEPEPGLDLSLSPSPLPES(+79.97)PK.A	12.26	3.81	2.8	69600	171000	101000	123000	84900	103000	137000	61000	193000	213000	220000	81900	102000	141000	56200	192000	93100	109000	41600	145000	79700	65700	125000	163000	91100	170000	172000	103000	140000	49300	89700	42600	34	55	Phosphorylation (STY)
Q8VBT0|TMX1_MOUSE	K.KVEEEQEADEEDVS(+79.97)EEEAEDR.E	18.16	6.63	2	2810000	1140000	473000	1210000	1530000	913000	365000	928000	1200000	821000	1130000	376000	410000	1370000	398000	1350000	441000	476000	537000	3570000	597000	586000	550000	3990000	930000	1740000	1050000	1320000	848000	286000	858000	1580000	232	252	Phosphorylation (STY)
Q8VBT0|TMX1_MOUSE	K.VEEEQEADEEDVS(+79.97)EEEAEDREGASK.A	20.96	5.34	3	1230000	1420000	459000	1780000	934000	658000	303000	560000	1030000	834000	1190000	297000	334000	960000	632000	1110000	170000	607000	666000	2070000	275000	1170000	546000	1780000	744000	1450000	944000	885000	573000	229000	405000	1010000	233	257	Phosphorylation (STY)
Q8VBT0|TMX1_MOUSE	K.VEEEQEADEEDVS(+79.97)EEEAEDR.E	31.24	6.98	1.4	1110000	749000	298000	485000	634000	381000	289000	407000	537000	529000	761000	321000	253000	512000	350000	641000	259000	303000	173000	1580000	343000	597000	337000	1180000	459000	599000	165000	688000	139000	126000	314000	1020000	233	252	Phosphorylation (STY)
Q9EST3|4ET_MOUSE	R.APS(+79.97)PPM(+15.99)SQVFR.T	16.69	3.19	1.9	1590000	2040000	1050000	1900000	1360000	1090000	1710000	684000	2070000	1570000	385000	679000	166000	1110000	947000	541000	500000	264000	652000	1320000	64200	1150000	167000	1300000	1220000	471000	1750000	659000	1600000	391000	1180000	738000	561	571	Phosphorylation (STY); Oxidation (M)
Q9EST3|4ET_MOUSE	R.APS(+79.97)PPMSQVFR.T	14.39	5.3	4	395000	432000	104000	260000	309000	928000	147000	24200	923000	681000	566000	29600	112000	139000	313000	610000	251000	1100000	736000	285000	371000	1170000	100000	0	262000	400000	141000	3300	330000	69700	239000	0	561	571	Phosphorylation (STY)
P97379|G3BP2_MOUSE	K.SAT(+79.97)PPPAEPASLPQEPPK.A	20.18	4.54	1.8	3600000	3230000	1380000	2840000	3040000	2220000	2430000	1110000	4320000	2920000	2440000	951000	730000	1980000	1370000	1260000	267000	673000	1430000	2720000	1310000	2670000	1440000	3070000	2170000	2970000	2040000	1740000	2210000	720000	1720000	1720000	225	242	Phosphorylation (STY)
P97379|G3BP2_MOUSE	K.S(+79.97)ATPPPAEPASLPQEPPK.A	21.17	5.46	2.3	1210000	1450000	788000	1710000	1020000	1220000	1460000	604000	1360000	1480000	1220000	513000	306000	1020000	834000	648000	108000	324000	763000	1380000	57000	1300000	845000	1630000	777000	1500000	1200000	970000	976000	342000	868000	988000	225	242	Phosphorylation (STY)
Q8CIN4|PAK2_MOUSE	M.S(+42.01)(+79.97)DNGELEDKPPAPPVR.M	11.68	4.02	3.4	319000	238000	102000	305000	211000	174000	84400	71200	189000	141000	199000	70600	80000	162000	115000	214000	40800	130000	79600	387000	97300	175000	107000	216000	135000	141000	124000	190000	110000	51300	141000	102000	2	17	Acetylation (Protein N-term); Phosphorylation (STY)
Q8CIN4|PAK2_MOUSE	K.GSETSAVVTEEDDDDEDAAPPVIAPRPDHTK.S	16.99	7.52	1.5	169000	112000	16900	0	253000	129000	0	0	348000	0	110000	0	85500	65000	0	24900	70700	180000	39400	0	41400	292000	0	0	197000	253000	117000	0	119000	4640	132000	0	161	191
Q8CIN4|PAK2_MOUSE	K.YLS(+79.97)FTPPEKDGFPSGTPALNTK.G	8.91	5.72	6.5	100000	134000	31200	37300	138000	72500	81000	0	164000	99000	146000	0	32300	70600	6230	34600	38900	37100	125000	7610	52900	107000	24500	5560	115000	202000	135000	0	32100	1400	87600	3210	139	160	Phosphorylation (STY)
Q9ES97|RTN3_MOUSE	M.A(+42.01)ESSAATQSPSVSSSSSGAEPSALGGGGGS(+79.97)PGAC(+57.02)PALGAK.S	19.31	5.77	2	474000	329000	215000	576000	308000	471000	528000	135000	354000	374000	462000	212000	143000	271000	304000	505000	257000	107000	315000	251000	110000	260000	234000	14100	229000	403000	353000	278000	260000	125000	260000	188000	2	41	Acetylation (Protein N-term); Phosphorylation (STY); Carbamidomethylation
Q3UKC1|TAXB1_MOUSE	R.AASPVEELLTM(+15.99)EDEGNS(+79.97)DM(+15.99)LVVTTK.A	17.8	3.66	2	143000	494000	265000	565000	265000	89600	252000	231000	361000	433000	545000	274000	84900	589000	300000	205000	87800	74100	223000	468000	73200	273000	244000	617000	235000	423000	622000	270000	290000	107000	250000	379000	122	146	Oxidation (M); Phosphorylation (STY)
Q3UKC1|TAXB1_MOUSE	R.AAS(+79.97)PVEELLTM(+15.99)EDEGNSDM(+15.99)LVVTTK.A	13.62	4.01	2.3	161000	386000	333000	258000	183000	89800	69800	128000	270000	336000	465000	105000	126000	264000	238000	279000	74700	71800	71600	548000	43200	182000	340000	266000	64000	266000	557000	185000	269000	120000	126000	143000	122	146	Phosphorylation (STY); Oxidation (M)
Q3UKC1|TAXB1_MOUSE	R.VPS(+79.97)WEDNVVC(+57.02)SQPAR.N	17.39	2.33	3.8	171000	299000	103000	163000	111000	185000	99200	65100	150000	189000	68700	47100	18900	192000	95900	174000	6830	47000	149000	176000	51600	216000	115000	194000	109000	253000	163000	81200	121000	50600	143000	59900	691	705	Phosphorylation (STY); Carbamidomethylation
Q9CZ44|NSF1C_MOUSE	K.S(+79.97)PNELVDDLFK.G	11.63	5.66	2.1	15600	6430	22500	16200	28200	16700	11500	11000	49300	60900	53900	22900	19800	28200	35300	73700	27300	22900	18300	0	27800	32700	25500	17500	32600	33600	40400	4000	39600	11200	27000	13300	114	124	Phosphorylation (STY)
Q497V6|BAHD1_MOUSE	R.LAS(+79.97)LNAEALNNLLLER.E	12.67	3.72	4.7	0	36800	9830	8510	28300	43500	4600	0	33400	56200	44000	6730	3700	18600	23900	54800	23400	47700	34500	0	37700	63000	16100	0	24500	28700	41000	1980	23600	5540	24800	4870	119	134	Phosphorylation (STY)
Q922B9|ITPI2_MOUSE	R.SQSLPTTLLS(+79.97)PVR.V	9.57	4.08	2.5	42200	64900	39600	48600	37400	58900	110000	647	80100	65300	57000	22600	53700	27900	52700	70600	35400	31200	44600	32100	42100	39000	43600	46100	47800	47700	65900	9190	70400	14400	53200	18300	736	748	Phosphorylation (STY)
Q922B9|ITPI2_MOUSE	R.SQS(+79.97)LPTTLLS(+79.97)PVR.V	18.01	4.2	1.9	47100	57300	14800	16200	39900	37000	29800	13300	59700	76000	40100	16900	41200	59800	24400	25500	31800	27200	29500	16100	32800	32600	27500	26500	46200	45100	21500	4200	42900	14200	40200	5650	736	748	Phosphorylation (STY)
Q922B9|ITPI2_MOUSE	R.SQS(+79.97)LPTTLLSPVR.V	13.59	1.96	2.6	1340000	1540000	1110000	1630000	1370000	1250000	1200000	587000	2160000	1480000	1770000	644000	1030000	1120000	1030000	1780000	854000	655000	1060000	1180000	509000	1410000	909000	1750000	1250000	1500000	1470000	333000	1290000	417000	1050000	305000	736	748	Phosphorylation (STY)
Q99JI6|RAP1B_MOUSE	R.VKDTDDVPM(+15.99)ILVGNK.C	14.64	6.22	2.9	174000	165000	139000	24000	439000	388000	172000	0	595000	160000	253000	15000	189000	167000	98300	45800	87900	172000	150000	81600	96800	296000	157000	0	262000	573000	140000	0	184000	43800	161000	0	103	117	Oxidation (M)
P52479|UBP10_MOUSE	R.T(+79.97)C(+57.02)DSPQNPVDFISGPVPDSPFPR.T	21.14	9.32	1.5	509000	349000	393000	704000	710000	707000	201000	158000	740000	1080000	1160000	245000	275000	967000	433000	878000	353000	703000	699000	498000	477000	916000	365000	838000	435000	861000	925000	269000	483000	132000	393000	309000	205	227	Phosphorylation (STY); Carbamidomethylation
P52479|UBP10_MOUSE	K.C(+57.02)S(+79.97)PPVPSPLASEK.Q	21.8	6.53	2.8	773000	970000	446000	704000	269000	650000	701000	149000	1050000	820000	331000	264000	440000	401000	486000	295000	208000	205000	418000	599000	351000	755000	455000	685000	527000	836000	563000	100000	555000	196000	527000	296000	358	370	Carbamidomethylation; Phosphorylation (STY)
P52479|UBP10_MOUSE	R.SDLIEDEELEDTGKGS(+79.97)EDEWEQVGPK.N	15.68	5.75	1.8	398000	591000	167000	315000	291000	272000	0	127000	0	175000	403000	54200	124000	484000	59300	348000	126000	270000	337000	703000	137000	563000	92700	698000	301000	523000	363000	88400	159000	62800	172000	61400	555	580	Phosphorylation (STY)
P52479|UBP10_MOUSE	R.TC(+57.02)DS(+79.97)PQNPVDFISGPVPDSPFPR.T	30.98	9.96	1.8	172000	86400	87200	172000	223000	165000	37600	40300	282000	262000	242000	53500	114000	223000	89000	217000	187000	196000	154000	240000	212000	230000	88600	218000	138000	219000	207000	55200	136000	31300	85000	61400	205	227	Carbamidomethylation; Phosphorylation (STY)
Q8K285|FCHO1_MOUSE	R.APS(+79.97)PGPWGPEGGADSLTPADPTR.E	19.76	5.14	2.3	1980000	1330000	823000	1270000	1970000	1400000	890000	462000	2350000	1630000	1790000	304000	577000	1580000	783000	1580000	491000	575000	1030000	685000	217000	1500000	782000	949000	1190000	1760000	1350000	305000	1300000	441000	1060000	676000	516	538	Phosphorylation (STY)
Q61191|HCFC1_MOUSE	K.YDIPATAATATS(+79.97)PTPNPVPSVPANPPK.S	21.81	3.94	4.3	256000	31800	116000	193000	149000	250000	251000	88300	283000	332000	221000	104000	49400	261000	164000	263000	49300	139000	194000	256000	97300	267000	194000	255000	146000	224000	211000	140000	179000	63600	135000	173000	400	426	Phosphorylation (STY)
Q61191|HCFC1_MOUSE	K.S(+79.97)PISVPGGSALISNLGK.V	12.99	5.32	2.5	124000	192000	66700	45600	109000	149000	238000	38700	267000	278000	241000	73400	156000	152000	67600	247000	139000	108000	84500	0	171000	190000	162000	68600	177000	182000	184000	6520	202000	48200	163000	19600	666	682	Phosphorylation (STY)
Q61191|HCFC1_MOUSE	M.A(+42.01)S(+79.97)AVSPANLPAVLLQPR.W	35.51	2.22	2	46700	95600	75800	89200	54300	78900	101000	31200	89000	92900	72100	47000	79100	45000	69600	118000	73000	64800	54500	56100	65800	81000	70700	70900	64100	77500	96700	41400	82300	27800	66100	51300	2	18	Acetylation (Protein N-term); Phosphorylation (STY)
Q61191|HCFC1_MOUSE	R.AVTTVTQSTPVPGPSVPPPEELQVS(+79.97)PGPR.Q	30.09	7.92	1.9	439000	379000	195000	650000	358000	524000	650000	223000	614000	688000	655000	235000	278000	513000	429000	589000	253000	388000	405000	642000	280000	466000	264000	669000	315000	628000	577000	205000	363000	46300	156000	379000	1492	1520	Phosphorylation (STY)
Q61191|HCFC1_MOUSE	M.A(+42.01)SAVS(+79.97)PANLPAVLLQPR.W	22.9	1.96	3.6	19600	34800	47900	50400	28000	36400	65100	15200	54000	56200	47400	33100	42800	33100	42300	62400	42700	47600	39200	33800	46200	47400	0	45100	45800	0	66800	20700	52900	14700	41000	0	2	18	Acetylation (Protein N-term); Phosphorylation (STY)
O08810|U5S1_MOUSE	M(+42.01)(+15.99)DTDLYDEFGNYIGPELDS(+79.97)DEDDDELGR.E	20.58	5.17	1.9	1430	560000	316000	566000	145000	316000	98200	358000	53100	401000	1300000	349000	63500	1210000	323000	545000	189000	126000	423000	1180000	136000	271000	279000	872000	107000	451000	794000	511000	159000	152000	138000	588000	1	28	Acetylation (Protein N-term); Oxidation (M); Phosphorylation (STY)
Q5U4C3|SFR19_MOUSE	R.APS(+79.97)PAPAVS(+79.97)PK.R	4.97	1.35	1.9	268000	485000	214000	596000	336000	212000	367000	246000	4530	483000	341000	168000	36100	335000	155000	436000	17300	107000	231000	971000	6500	363000	307000	964000	210000	419000	367000	453000	253000	92800	303000	553000	674	684	Phosphorylation (STY)
Q5U4C3|SFR19_MOUSE	R.FDIYDPFHPTDEAYS(+79.97)PPPAPEQK.Y	17.22	13.03	2.5	290000	567000	70700	169000	470000	247000	62000	6350	730000	223000	494000	0	128000	71700	43300	81800	156000	128000	127000	247000	268000	469000	29400	462000	211000	701000	462000	18200	259000	0	173000	0	226	248	Phosphorylation (STY)
Q5U4C3|SFR19_MOUSE	K.VAPPPPALTPDS(+79.97)QTVDSSC(+57.02)K.T	26.35	6.15	2.3	345000	231000	85800	209000	242000	147000	163000	80100	350000	217000	187000	79100	95600	133000	103000	165000	50000	81100	103000	210000	113000	197000	107000	59200	165000	205000	138000	126000	148000	55900	120000	152000	928	947	Phosphorylation (STY); Carbamidomethylation
Q5U4C3|SFR19_MOUSE	R.SGDPAPPDS(+79.97)PSWEAK.K	13.22	4.01	1.7	345000	316000	88300	85000	119000	168000	97900	30200	317000	195000	171000	61700	104000	168000	41200	110000	91000	148000	122000	248000	40000	215000	112000	289000	164000	110000	180000	176000	164000	49600	118000	93400	510	524	Phosphorylation (STY)
Q5U4C3|SFR19_MOUSE	K.VAPPPPALT(+79.97)PDSQTVDSSC(+57.02)K.T	20.67	8.4	2.3	193000	305000	129000	199000	0	158000	249000	31900	289000	298000	278000	105000	73000	224000	170000	210000	40800	110000	125000	216000	35500	170000	132000	0	74000	261000	215000	168000	134000	68500	152000	207000	928	947	Phosphorylation (STY); Carbamidomethylation
Q5U4C3|SFR19_MOUSE	R.APSPAPAVS(+79.97)PK.R	5.05	1.45	1.7	129000	118000	45600	114000	13600	82600	170000	42600	5240	133000	78400	33900	950	48500	22000	106000	2900	64300	52200	193000	5310	57500	87600	139000	46300	122000	118000	98600	13500	25800	99400	128000	674	684	Phosphorylation (STY)
B1AXH1|NHSL2_MOUSE	R.SVS(+79.97)LVKDEPALPPEGELVLPK.D	16.22	3.97	2.2	136000	427000	169000	88900	216000	158000	245000	12900	187000	414000	427000	37000	62400	365000	168000	79400	114000	142000	152000	29800	123000	113000	176000	24200	191000	111000	238000	33400	212000	54400	226000	9850	208	228	Phosphorylation (STY)
B1AXH1|NHSL2_MOUSE	R.LPFS(+79.97)PIITLEEDGK.C	21.47	5.31	1.5	71800	157000	97600	64300	123000	124000	91200	28600	142000	153000	167000	46900	76800	99500	89100	164000	82400	118000	74300	26400	100000	141000	87900	68800	87000	131000	149000	14700	113000	32400	99300	25400	660	673	Phosphorylation (STY)
P49586|PCY1A_MOUSE	R.M(+15.99)LQAIS(+79.97)PK.Q	6.01	1.47	2.4	495000	767000	464000	632000	356000	411000	757000	393000	545000	686000	553000	318000	405000	414000	323000	655000	260000	239000	240000	1050000	99800	536000	431000	1470000	424000	583000	846000	728000	628000	184000	602000	831000	310	317	Oxidation (M); Phosphorylation (STY)
P49586|PCY1A_MOUSE	R.MLQAIS(+79.97)PK.Q	10.65	6.66	4.6	255000	0	10000	56900	368000	569000	323000	9060	538000	242000	424000	1320	144000	0	69700	108000	196000	598000	77400	192000	456000	526000	2080	0	226000	143000	0	6070	0	54800	209000	14400	310	317	Phosphorylation (STY)
Q61188|EZH2_MOUSE	K.ESSIIAPVPTEDVDT(+79.97)PPR.K	34.78	6.23	1.7	1010000	641000	518000	1140000	975000	755000	464000	470000	1130000	1080000	1060000	435000	420000	789000	363000	1060000	355000	645000	640000	1250000	274000	854000	539000	1190000	623000	1070000	864000	793000	687000	271000	562000	255000	473	490	Phosphorylation (STY)
Q9WTU0|PHF2_MOUSE	K.ES(+79.97)ASPTIPNLDLLEAHTK.E	7.55	1.86	4.8	110000	184000	59400	55900	105000	84000	28100	14600	126000	83100	155000	15900	56900	161000	39200	104000	68000	79600	63000	141000	72900	108000	41000	65500	67300	65300	87000	3850	58900	14100	82300	16200	533	550	Phosphorylation (STY)
Q9WTU0|PHF2_MOUSE	K.DSDYVYPSLES(+79.97)DEDNPVFK.S	12.34	2.33	3.1	152000	175000	79400	259000	145000	39600	11400	97600	128000	154000	269000	34800	84900	229000	113000	103000	82800	64800	80600	237000	111000	99700	97400	243000	119000	88500	119000	93600	107000	37700	72900	182000	866	884	Phosphorylation (STY)
Q9Z2U4|ELF4_MOUSE	R.STS(+79.97)PVTDPSM(+15.99)PIR.K	17.61	3.87	1.8	635000	752000	352000	382000	419000	314000	474000	191000	529000	463000	429000	260000	285000	445000	234000	459000	152000	190000	96800	662000	81000	342000	349000	718000	406000	570000	318000	497000	139000	145000	377000	449000	185	197	Phosphorylation (STY); Oxidation (M)
Q9Z2U4|ELF4_MOUSE	R.S(+79.97)PTQAPFSPFNPTSLIK.M	28.42	3.51	1.3	288000	544000	311000	310000	344000	420000	450000	65100	525000	491000	459000	149000	254000	316000	304000	590000	320000	443000	288000	0	369000	506000	312000	210000	341000	469000	561000	41700	339000	96200	319000	0	633	649	Phosphorylation (STY)
Q9Z2U4|ELF4_MOUSE	R.STS(+79.97)PVTDPSMPIR.K	10.8	5.25	5.8	11300	166000	32200	217000	235000	269000	97700	29100	355000	302000	152000	50900	72300	24900	113000	205000	105000	313000	217000	206000	187000	298000	37000	159000	13400	200000	81700	80200	7840	32100	98700	88300	185	197	Phosphorylation (STY)
Q9Z2U4|ELF4_MOUSE	R.SPT(+79.97)QAPFSPFNPTSLIK.M	12.46	1.95	3.2	15100	101000	66800	53800	32200	93900	113000	5700	61700	99500	110000	41100	25900	70200	81900	129000	38600	62800	76100	8250	41400	66900	87600	13100	35400	54400	134000	2110	50500	17400	77300	0	633	649	Phosphorylation (STY)
Q8R550|SH3K1_MOUSE	R.S(+79.97)IEVENDFLPVEK.T	12.42	1.96	2.8	1390000	2150000	948000	1080000	1790000	1490000	1020000	242000	2280000	1920000	2510000	868000	934000	2160000	1420000	1030000	929000	1170000	1410000	2880000	1160000	1840000	1220000	3190000	1480000	1950000	2010000	1010000	1660000	484000	1260000	1230000	274	286	Phosphorylation (STY)
Q8R550|SH3K1_MOUSE	R.ASS(+79.97)PSLFSTEGKPK.M	17.11	4.18	1.4	406000	537000	167000	154000	285000	124000	436000	116000	491000	236000	532000	56000	194000	326000	118000	350000	177000	287000	194000	285000	227000	536000	147000	888000	365000	569000	163000	58700	221000	72700	386000	69600	629	642	Phosphorylation (STY)
Q6P542|ABCF1_MOUSE	K.QLSVPAS(+79.97)DEEDEVPAPIPR.G	15.91	2.85	2.1	5970000	5260000	2490000	5760000	2460000	3490000	1510000	2240000	6760000	4920000	3100000	1900000	2670000	4370000	2770000	3500000	2150000	1510000	3170000	6200000	2640000	4570000	2730000	5470000	3850000	5140000	3970000	3070000	3670000	1220000	2540000	1770000	101	119	Phosphorylation (STY)
Q6P542|ABCF1_MOUSE	K.QLS(+79.97)VPASDEEDEVPAPIPR.G	25.06	6.6	3.4	1730000	2750000	1190000	2800000	590000	1740000	714000	1080000	1840000	2140000	1570000	783000	805000	1930000	1330000	1370000	664000	610000	1340000	3290000	849000	1840000	1270000	3000000	1050000	2190000	1790000	1930000	1000000	561000	1270000	740000	101	119	Phosphorylation (STY)
Q6P542|ABCF1_MOUSE	K.GGNVFEALIQDDS(+79.97)EEEEEEEENR.V	24.92	8.29	1.6	232000	665000	241000	917000	187000	244000	18400	376000	234000	521000	1360000	382000	90700	1640000	290000	865000	218000	303000	357000	2270000	394000	387000	345000	1560000	365000	560000	659000	663000	239000	125000	296000	446000	126	148	Phosphorylation (STY)
E9PYH6|SET1A_MOUSE	R.LDERPS(+79.97)SPIPLLPPPK.K	15.6	3.21	2.3	1430000	1590000	678000	1150000	443000	1030000	1440000	87000	1750000	1480000	1350000	266000	479000	945000	655000	881000	595000	739000	661000	965000	143000	1320000	671000	1290000	895000	1490000	1220000	530000	794000	207000	914000	612000	1154	1169	Phosphorylation (STY)
E9PYH6|SET1A_MOUSE	R.EVPEPLPAPDEKPETDGLVDS(+79.97)PVM(+15.99)PLSEK.E	16.1	3.11	2.6	225000	265000	234000	229000	124000	169000	115000	62700	189000	257000	224000	110000	104000	358000	157000	107000	84000	76700	104000	239000	58300	202000	230000	306000	127000	235000	373000	125000	182000	84300	133000	142000	1090	1118	Phosphorylation (STY); Oxidation (M)
E9PYH6|SET1A_MOUSE	R.SGS(+79.97)PAPETTNESVPFAQHSSLDSR.I	14.94	2.87	1.7	300000	327000	85900	130000	290000	122000	221000	51500	330000	112000	182000	12700	94900	197000	45600	114000	94900	122000	152000	127000	91400	246000	51600	342000	112000	306000	195000	55700	156000	34100	148000	56600	481	504	Phosphorylation (STY)
E9PYH6|SET1A_MOUSE	K.TVS(+79.97)FSAAEEAPVPEPSTAAPLQAK.S	16.43	1.97	3.9	33800	44200	28400	30200	47600	29300	59900	19200	47600	59700	36800	19200	22100	54200	20200	32800	22000	21900	26600	32500	8040	68200	34600	23200	34400	33400	32600	13700	20800	11700	26500	30600	1174	1197	Phosphorylation (STY)
Q60710|SAMH1_MOUSE	K.EQIM(+15.99)GPPIT(+79.97)PVKDSLWPYK.G	15.32	4.87	2.8	3280000	5460000	552000	229000	4400000	2000000	3030000	7260	7810000	2080000	2780000	86400	1990000	834000	270000	2860000	1780000	2300000	990000	1540000	2020000	3450000	704000	4930000	3730000	6250000	4720000	290000	3480000	33900	2140000	22500	302	320	Oxidation (M); Phosphorylation (STY)
Q60710|SAMH1_MOUSE	R.DFTKPQDGDIIAPLIT(+79.97)PLK.W	24.31	3.99	2.9	1140000	3070000	1630000	2470000	1670000	1530000	2400000	576000	3960000	2760000	2730000	362000	1450000	2130000	1260000	2440000	1500000	2060000	665000	2150000	2030000	2370000	1270000	3430000	2060000	1980000	849000	1240000	2110000	462000	1570000	1230000	619	637	Phosphorylation (STY)
Q60710|SAMH1_MOUSE	R.T(+79.97)PPSTPPATANLSADDDFQNTDLR.T	14.03	4.79	2.4	1870000	1800000	911000	1210000	1060000	1450000	1040000	734000	1930000	439000	1570000	710000	686000	1450000	996000	1210000	479000	930000	843000	2270000	706000	1030000	1120000	2200000	1160000	833000	1500000	1810000	1220000	144000	1150000	41200	52	75	Phosphorylation (STY)
Q60710|SAMH1_MOUSE	K.EQIMGPPIT(+79.97)PVK.D	21.36	6.99	2.6	655000	648000	187000	378000	976000	1490000	830000	42800	1600000	1130000	480000	174000	354000	297000	530000	774000	272000	789000	658000	612000	787000	1400000	197000	405000	399000	528000	226000	121000	669000	142000	431000	133000	302	313	Phosphorylation (STY)
Q60710|SAMH1_MOUSE	R.T(+79.97)PPST(+79.97)PPATANLSADDDFQNTDLR.T	11.56	6.76	5.3	207000	257000	93700	14300	269000	274000	159000	203000	259000	353000	14100	120000	99500	50700	197000	437000	74600	211000	22700	0	133000	35200	106000	703000	226000	383000	311000	480000	175000	19200	59100	177000	52	75	Phosphorylation (STY)
Q60710|SAMH1_MOUSE	K.EQIM(+15.99)GPPIT(+79.97)PVK.D	13.28	4.42	2	14200	64400	44800	33600	2780	32700	93500	40600	9700	50600	46100	22800	24200	33400	47600	32400	17000	7480	11100	65800	4310	27500	66900	86100	12700	44000	77700	65200	23300	15700	60000	67400	302	313	Oxidation (M); Phosphorylation (STY)
Q62523|ZYX_MOUSE	R.S(+79.97)PGGPGPLTLK.E	9.24	2.92	2.6	1110000	1520000	769000	1280000	1100000	1170000	1310000	390000	1630000	1180000	1270000	420000	744000	808000	717000	580000	190000	952000	808000	1140000	577000	1310000	751000	1480000	936000	1290000	1250000	34500	1090000	262000	933000	181000	336	346	Phosphorylation (STY)
Q62523|ZYX_MOUSE	K.FS(+79.97)PGAPSGPGPQPNQK.M	8.33	3.45	5.2	102000	64400	39800	76900	54700	32000	72300	33900	134000	38600	0	20600	47400	70100	39600	73900	3210	53600	39100	5390	47200	97300	38300	153000	80000	78400	75600	5100	53200	9090	61200	0	271	286	Phosphorylation (STY)
P43277|H13_MOUSE	M.S(+42.01)ETAPAAPAAPAPVEKT(+79.97)PVK.K	19.27	4.72	2.8	4630000	4340000	1940000	4010000	3570000	3080000	3480000	1620000	5840000	3960000	2430000	1290000	2550000	2680000	2090000	1770000	1160000	1540000	1860000	3830000	2000000	3870000	2190000	4180000	2900000	4130000	2900000	2470000	3630000	1040000	2710000	2580000	2	21	Acetylation (Protein N-term); Phosphorylation (STY)
P43277|H13_MOUSE	R.KAS(+79.97)GPPVSELITK.A	12.74	3.82	3	2030000	2330000	612000	555000	1330000	1350000	1690000	118000	3110000	860000	1750000	112000	965000	1190000	456000	1160000	838000	639000	786000	190000	903000	1540000	555000	1160000	1610000	1640000	1140000	18900	1300000	275000	1210000	86900	35	47	Phosphorylation (STY)
P43277|H13_MOUSE	K.ASGPPVSELITK.A	15.16	5.24	1.7	86100	178000	133000	155000	79900	119000	170000	21000	191000	103000	244000	109000	73700	514000	33900	298000	200000	41800	324000	346000	17900	115000	182000	145000	129000	67400	190000	160000	325000	37300	179000	0	36	47
P43277|H13_MOUSE	K.ALAAAGYDVEK.N	15	6.72	1.9	38900	92800	82800	74500	114000	104000	97100	35400	77400	63200	114000	71400	55400	340000	58900	359000	44500	61600	197000	281000	12100	74100	116000	134000	84500	115000	93200	106000	194000	22300	63800	52700	66	76
P43277|H13_MOUSE	M.S(+42.01)ETAPAAPAAPAPVEK.T	17.16	6.17	2.5	98400	41800	66000	100000	46100	48900	61000	12800	60200	22800	49200	14100	28900	169000	36700	148000	113000	20800	118000	72400	10000	33700	57100	25400	37000	38900	72700	37700	94400	10100	38200	23900	2	17	Acetylation (Protein N-term)
P43277|H13_MOUSE	R.SGVSLAALK.K	12.52	4.02	1.8	17100	40500	22300	46400	32100	33500	48500	14300	45600	21900	74800	29700	24900	136000	28600	58900	86300	23000	105000	114000	24800	29900	53000	38200	41400	16800	62200	41200	83800	11200	44600	0	56	64
P43277|H13_MOUSE	M.S(+42.01)ET(+79.97)APAAPAAPAPVEK.T	24.88	5.06	2.5	5440000	4940000	2350000	5200000	2600000	3500000	3610000	996000	7720000	3040000	2970000	1730000	2330000	3370000	1980000	65300	702000	2160000	2320000	4940000	2080000	2850000	2480000	1120000	3210000	4970000	4030000	1010000	3080000	1210000	2640000	2510000	2	17	Acetylation (Protein N-term); Phosphorylation (STY)
P70441|NHRF1_MOUSE	R.EALVEPASES(+79.97)PRPALAR.S	12.22	1.89	3.2	3430000	2780000	429000	2650000	2500000	1850000	1660000	1030000	3730000	1830000	2390000	506000	1370000	1590000	590000	2250000	1250000	1650000	1190000	3320000	1090000	2120000	938000	4530000	1660000	1820000	1580000	95900	1670000	537000	1420000	2100000	266	282	Phosphorylation (STY)
P70441|NHRF1_MOUSE	R.SAS(+79.97)SDTSEELNSQDSPK.R	6.69	2.19	1.7	4410000	4080000	1730000	4770000	3140000	2210000	3400000	2030000	647000	3430000	3470000	1260000	331000	2800000	386000	3750000	214000	1340000	2500000	7480000	307000	4390000	2500000	8040000	2830000	5250000	3490000	3640000	2510000	1020000	2840000	4670000	283	299	Phosphorylation (STY)
Q9CWX9|DDX47_MOUSE	M.A(+42.01)ADEEPDS(+79.97)PSGALQTAAEEEETK.T	34.75	6.04	1.5	872000	835000	574000	1210000	809000	776000	734000	503000	896000	865000	1190000	509000	611000	928000	569000	999000	478000	547000	641000	1550000	556000	859000	584000	1220000	466000	956000	780000	427000	636000	251000	540000	445000	2	24	Acetylation (Protein N-term); Phosphorylation (STY)
Q3UHD9|AGAP2_MOUSE	R.ALS(+79.97)TDC(+57.02)TPSGDLSPLSR.E	17.09	3.11	1.8	363000	289000	175000	254000	228000	194000	256000	104000	366000	235000	288000	109000	211000	222000	148000	294000	134000	223000	185000	287000	96100	137000	167000	294000	215000	325000	150000	182000	250000	81300	208000	85500	800	816	Phosphorylation (STY); Carbamidomethylation
Q3UHD9|AGAP2_MOUSE	R.AEAAAVAGLSTPGS(+79.97)LHR.A	7.88	2.4	2.3	86900	78600	17200	3690	40700	60600	64500	3120	89200	33200	109000	2890	39000	35200	14600	44800	47100	58700	48800	0	46600	88400	14100	75300	52500	146000	72900	5520	37200	9530	46300	0	619	635	Phosphorylation (STY)
Q02111|KPCT_MOUSE	R.EGPVEIGLPC(+57.02)S(+79.97)TK.N	20.27	5.32	2.1	118000	154000	67000	93100	170000	94100	113000	44700	171000	128000	120000	36100	26200	99600	38600	99800	56600	104000	61200	93100	51400	159000	63400	90300	54000	76800	98900	64700	63300	30800	86100	38300	313	325	Carbamidomethylation; Phosphorylation (STY)
Q6P1G0|HEAT6_MOUSE	K.TFPAGSSLEEASLSS(+79.97)PK.G	15.26	3.08	2.2	303000	494000	244000	107000	341000	298000	310000	89800	529000	420000	375000	171000	242000	315000	217000	141000	185000	92300	178000	346000	118000	325000	237000	343000	269000	391000	312000	30300	102000	100000	288000	254000	632	648	Phosphorylation (STY)
E9Q1P8|I2BP2_MOUSE	K.LEEPPELNRQS(+79.97)PNPR.R	12.83	2.88	2.4	295000	293000	72900	119000	192000	165000	182000	11200	355000	119000	201000	13000	95900	156000	45600	92600	85800	154000	92000	106000	109000	239000	58000	233000	177000	243000	187000	37400	168000	27100	171000	39100	159	173	Phosphorylation (STY)
P04184|KITH_MOUSE	M.S(+42.01)YINLPTVLPS(+79.97)SPSK.T	17.15	3.47	3.5	3130000	4640000	3050000	4840000	3630000	3670000	4030000	1880000	4770000	3870000	3060000	2220000	3630000	3010000	2910000	4900000	3380000	3660000	2840000	5270000	3320000	3630000	2940000	5750000	3090000	3580000	51700	2050000	4020000	1170000	2850000	34800	2	16	Acetylation (Protein N-term); Phosphorylation (STY)
P04184|KITH_MOUSE	M.S(+42.01)YINLPTVLPSS(+79.97)PSK.T	24.02	3.29	1.8	23000	173000	144000	271000	54900	152000	194000	86800	73000	188000	165000	130000	70500	113000	193000	288000	50100	104000	142000	174000	56900	85000	158000	190000	48300	91800	228000	89000	103000	40800	143000	120000	2	16	Acetylation (Protein N-term); Phosphorylation (STY)
P97393|RHG05_MOUSE	R.GSEEDPLLS(+79.97)PVETWK.G	16.5	2.45	1.7	46500	159000	64100	110000	156000	98800	49400	54700	179000	144000	141000	43100	89500	124000	59700	140000	69500	49300	76300	0	94900	120000	53200	111000	21900	143000	120000	48600	127000	35200	76300	69900	1193	1207	Phosphorylation (STY)
Q9ERG0|LIMA1_MOUSE	R.ELS(+79.97)VEEQIK.R	13.74	2.09	2.1	342000	381000	79100	226000	245000	246000	225000	161000	406000	342000	353000	128000	93000	228000	87900	337000	153000	201000	144000	445000	92500	320000	185000	683000	229000	271000	251000	169000	231000	50100	244000	232000	733	741	Phosphorylation (STY)
Q9ERG0|LIMA1_MOUSE	K.SDNEETLGRPAQPPNAGESPHS(+79.97)PGVEDAPIAK.V	22.85	8.74	1.6	569000	303000	54800	0	413000	139000	61700	0	553000	54600	211000	16100	125000	109000	30400	141000	137000	151000	97100	0	162000	316000	27000	167000	277000	392000	116000	0	178000	12300	129000	0	467	498	Phosphorylation (STY)
Q9ERG0|LIMA1_MOUSE	R.ELS(+79.97)VEEQIKR.N	10.82	5.65	2.6	316000	202000	78800	87700	106000	80200	66800	45100	294000	75500	104000	34000	113000	141000	55800	63600	100000	86000	65600	45200	130000	203000	54200	207000	196000	86400	108000	6900	38100	41600	119000	10800	733	742	Phosphorylation (STY)
P63101|1433Z_MOUSE	R.NLLS(+79.97)VAYK.N	14.21	1.65	1.5	36300	79200	50300	91400	47800	60600	123000	23900	64700	77900	80600	25200	62100	53300	69900	72200	76500	80400	59700	25200	53800	90600	52600	49700	50800	100000	97300	6960	59200	21800	89300	6120	42	49	Phosphorylation (STY)
P63101|1433Z_MOUSE	K.TAFDEAIAELDTLS(+79.97)EESYK.D	15.71	3	2.1	80100	152000	62400	41800	130000	122000	18000	60100	154000	172000	260000	96800	40100	172000	85100	141000	81600	125000	73000	302000	118000	195000	68400	272000	85300	136000	141000	118000	105000	28400	69800	151000	194	212	Phosphorylation (STY)
Q61599|GDIR2_MOUSE	K.DAQPQLEEADDDLDSK.L	20.26	14.21	2.5	300000	0	169000	44700	1210000	1010000	0	64200	1370000	332000	0	36500	189000	388000	285000	15200	360000	357000	310000	159000	309000	34700	240000	54400	0	462000	89000	38200	435000	266000	0	140000	5	20
Q61599|GDIR2_MOUSE	K.ELQEMDKDDESLTK.Y	8.02	9.07	3.5	41700	8720	1010	0	244000	107000	33500	0	284000	9140	24300	0	86500	13700	1490	1680	128000	201000	61800	0	172000	112000	0	17200	20100	63100	922	0	50200	9250	9070	0	33	46
P62137|PP1A_MOUSE	M.S(+42.01)DS(+79.97)EKLNLDSIIGR.L	13.74	3.19	2.2	38200	147000	52500	148000	46200	117000	19400	59400	144000	178000	169000	31500	79400	163000	105000	110000	69700	74400	105000	109000	108000	141000	76100	161000	110000	111000	109000	67700	116000	17600	71500	65300	2	15	Acetylation (Protein N-term); Phosphorylation (STY)
D3YXK2|SAFB1_MOUSE	R.APTAALS(+79.97)PEPQDSK.E	10.84	4.07	4.9	407000	1130000	835000	1320000	405000	1260000	1450000	764000	1380000	1590000	1050000	612000	768000	724000	622000	1610000	636000	407000	685000	1940000	659000	1610000	964000	1690000	585000	1320000	668000	1040000	783000	399000	563000	1080000	360	373	Phosphorylation (STY)
D3YXK2|SAFB1_MOUSE	R.APTAALS(+79.97)PEPQDSKEDVK.K	14.15	2.54	3.6	1640000	764000	777000	1690000	1150000	1060000	976000	782000	898000	829000	1270000	426000	775000	883000	700000	1130000	733000	271000	359000	2220000	737000	611000	724000	2360000	1620000	681000	509000	1330000	1070000	91500	900000	1460000	360	377	Phosphorylation (STY)
D3YXK2|SAFB1_MOUSE	M.A(+42.01)ETLSGLGDASAAGAAAVSSAAS(+79.97)ETGTR.R	25.89	3.7	2	551000	885000	687000	590000	820000	736000	1060000	206000	1010000	857000	1220000	499000	720000	910000	591000	788000	881000	374000	643000	1230000	815000	926000	184000	1220000	560000	935000	892000	778000	758000	272000	436000	832000	2	29	Acetylation (Protein N-term); Phosphorylation (STY)
D3YXK2|SAFB1_MOUSE	R.SVVS(+79.97)FDKVK.E	16.05	3.61	2	648000	612000	178000	300000	497000	314000	434000	45100	894000	244000	601000	47200	338000	291000	129000	303000	347000	274000	286000	119000	337000	519000	136000	590000	447000	595000	281000	6940	354000	60700	335000	31700	623	631	Phosphorylation (STY)
D3YXK2|SAFB1_MOUSE	K.SEPVKEEGS(+79.97)ELEQPFAQATSSVGPDR.K	18.93	14.62	2.1	237000	479000	114000	218000	275000	185000	35300	55700	313000	125000	391000	48700	65200	279000	84600	318000	80700	140000	190000	273000	102000	223000	82500	485000	209000	359000	264000	0	125000	47300	102000	59300	227	252	Phosphorylation (STY)
D3YXK2|SAFB1_MOUSE	M.A(+42.01)ETLSGLGDASAAGAAAVS(+79.97)SAASETGTRR.L	15.71	3.79	1.9	47000	51500	29000	49300	42600	64900	84900	7620	83400	52200	58000	17900	87200	108000	49600	61400	78200	63300	88500	58500	103000	88900	49000	57200	93400	120000	105000	17400	40700	35200	47400	32500	2	30	Acetylation (Protein N-term); Phosphorylation (STY)
P15864|H12_MOUSE	M.S(+42.01)(+79.97)EAAPAAPAAAPPAEK.A	33.88	5.87	2	1330000	1240000	656000	1160000	913000	991000	738000	474000	1550000	1110000	1080000	126000	586000	781000	172000	830000	381000	361000	646000	1340000	163000	1040000	562000	1150000	818000	599000	876000	769000	1010000	289000	608000	314000	2	17	Acetylation (Protein N-term); Phosphorylation (STY)
P15864|H12_MOUSE	R.KAS(+79.97)GPPVSELITK.A	12.74	3.82	3	2030000	2330000	612000	555000	1330000	1350000	1690000	118000	3110000	860000	1750000	112000	965000	1190000	456000	1160000	838000	639000	786000	190000	903000	1540000	555000	1160000	1610000	1640000	1140000	18900	1300000	275000	1210000	86900	34	46	Phosphorylation (STY)
P15864|H12_MOUSE	K.ASGPPVSELITK.A	15.16	5.24	1.7	86100	178000	133000	155000	79900	119000	170000	21000	191000	103000	244000	109000	73700	514000	33900	298000	200000	41800	324000	346000	17900	115000	182000	145000	129000	67400	190000	160000	325000	37300	179000	0	35	46
P15864|H12_MOUSE	K.ALAAAGYDVEK.N	15	6.72	1.9	38900	92800	82800	74500	114000	104000	97100	35400	77400	63200	114000	71400	55400	340000	58900	359000	44500	61600	197000	281000	12100	74100	116000	134000	84500	115000	93200	106000	194000	22300	63800	52700	65	75
P15864|H12_MOUSE	R.SGVSLAALK.K	12.52	4.02	1.8	17100	40500	22300	46400	32100	33500	48500	14300	45600	21900	74800	29700	24900	136000	28600	58900	86300	23000	105000	114000	24800	29900	53000	38200	41400	16800	62200	41200	83800	11200	44600	0	55	63
P15864|H12_MOUSE	M.S(+42.01)EAAPAAPAAAPPAEK.A	19.53	13.38	2.9	8670	33800	17900	89900	44100	47400	55100	16900	40200	24000	32100	18200	34200	150000	16700	191000	79500	0	112000	78800	18200	32300	61700	0	36400	30200	69200	39800	86500	10300	34000	28900	2	17	Acetylation (Protein N-term)
Q9Z1T1|AP3B1_MOUSE	K.NFYES(+79.97)EEEEEEKEK.S	12.06	7.34	2.4	307000	398000	80700	190000	220000	136000	7860	93500	207000	113000	385000	32600	81900	245000	47500	232000	50400	205000	129000	359000	113000	448000	62400	848000	245000	310000	185000	159000	129000	39300	123000	75100	272	285	Phosphorylation (STY)
P25206|MCM3_MOUSE	K.ASEDES(+79.97)DLEDEEEKSQEDTEQK.R	23.95	5.88	2.1	1010000	995000	359000	897000	543000	203000	142000	450000	703000	496000	917000	237000	223000	714000	343000	741000	171000	207000	396000	1590000	257000	813000	324000	1610000	363000	391000	550000	779000	499000	159000	426000	905000	667	688	Phosphorylation (STY)
P25206|MCM3_MOUSE	K.DGESYDPYDFSEAETQM(+15.99)PQVHT(+79.97)PK.T	13.99	4.27	3	1400000	1030000	473000	434000	415000	489000	494000	229000	1060000	352000	433000	122000	345000	871000	192000	389000	264000	219000	307000	846000	144000	567000	342000	1110000	767000	526000	767000	478000	479000	196000	614000	355000	698	721	Oxidation (M); Phosphorylation (STY)
P25206|MCM3_MOUSE	M.A(+42.01)GT(+79.97)VVLDDVELR.E	25.76	1.57	3.4	50600	74600	63000	109000	93400	81200	95200	34900	113000	118000	89400	45000	63900	66800	54100	103000	64000	87200	58400	74500	72400	92100	59200	112000	72200	101000	89500	59300	89400	28400	70500	71500	2	13	Acetylation (Protein N-term); Phosphorylation (STY)
F6ZDS4|TPR_MOUSE	R.TDGFAEAIHS(+79.97)PQVAGVPR.F	13.13	3.78	3.4	334000	426000	116000	196000	210000	220000	248000	6890	399000	147000	131000	13400	128000	220000	84600	273000	82100	198000	195000	42200	151000	304000	124000	406000	297000	453000	342000	32600	250000	44700	268000	4970	2214	2231	Phosphorylation (STY)
F6ZDS4|TPR_MOUSE	R.TVPST(+79.97)PTLVVPHR.T	15.35	2.77	2	134000	189000	64000	115000	60400	90800	137000	35300	136000	138000	126000	29700	37500	88900	67200	81400	26900	47800	86000	119000	13600	161000	122000	171000	131000	214000	191000	64700	138000	24400	120000	63700	2201	2213	Phosphorylation (STY)
F6ZDS4|TPR_MOUSE	K.RSSTS(+79.97)QTVSTPAPEPVIDSTEAIEAK.A	17.96	4.73	1.4	56800	113000	36900	25000	59300	61500	56000	0	83100	54600	123000	5210	32900	79300	16000	95800	35200	53600	39800	0	40200	89200	24500	0	71500	103000	77900	0	39300	21100	54100	0	718	743	Phosphorylation (STY)
Q8BZR9|NCBP3_MOUSE	K.AEAPAGPALGLPS(+79.97)PEVESGLER.G	18.76	6.04	2.2	1420000	1380000	823000	596000	1360000	898000	992000	722000	1750000	1460000	1400000	720000	929000	1090000	873000	1490000	705000	715000	916000	1750000	832000	995000	820000	1970000	758000	1230000	1120000	767000	923000	228000	568000	1040000	13	34	Phosphorylation (STY)
Q52KE7|CCNL1_MOUSE	K.AEEKS(+79.97)PVSINVK.T	11.71	1.62	1.9	307000	659000	222000	497000	507000	395000	544000	225000	617000	391000	596000	103000	258000	431000	162000	434000	257000	370000	314000	493000	275000	597000	242000	770000	149000	620000	469000	158000	409000	118000	426000	108000	354	365	Phosphorylation (STY)
Q8BGT6|MILK1_MOUSE	K.DPAPPS(+79.97)PTSTSPAVQPGEEAQGDDLSPDSLSEQGK.Q	27.46	5.64	2.6	76400	238000	100000	149000	97200	135000	147000	79500	174000	83500	138000	72100	82400	156000	104000	155000	84100	83000	89100	249000	61200	0	140000	238000	66900	200000	108000	76100	55600	50600	89200	179000	123	157	Phosphorylation (STY)
Q8BGT6|MILK1_MOUSE	R.NPAPPVGSAS(+79.97)PQLQIK.S	16.83	1.99	1.7	168000	187000	78100	139000	148000	112000	158000	62600	248000	161000	136000	68300	49400	102000	101000	174000	38700	59600	93800	187000	75700	154000	103000	166000	120000	172000	121000	97500	127000	35100	93600	27300	619	634	Phosphorylation (STY)
Q8BGT6|MILK1_MOUSE	R.APSAS(+79.97)PLAIHASR.L	11.78	3.81	5.9	106000	71400	22000	20700	50200	44000	55800	2650	86900	19000	65700	2740	29400	18500	8770	30700	27000	2250	17500	27200	41400	79000	15400	26300	57900	70600	30700	6420	17000	5130	45500	0	492	504	Phosphorylation (STY)
P16045|LEG1_MOUSE	M.A(+42.01)C(+57.02)GLVASNLNLKPGEC(+57.02)LK.V	18.94	15.75	2.8	93500	196000	161000	127000	356000	206000	344000	5180	480000	92700	332000	53700	236000	899000	95100	612000	408000	186000	577000	411000	272000	201000	123000	232000	278000	270000	253000	140000	396000	31800	176000	34200	2	19	Acetylation (Protein N-term); Carbamidomethylation
P16045|LEG1_MOUSE	R.GEVASDAKS(+79.97)FVLNLGK.D	18.42	4.51	1.8	639000	503000	323000	118000	577000	592000	707000	91100	901000	450000	914000	98000	382000	749000	256000	681000	431000	525000	492000	317000	568000	907000	274000	937000	556000	879000	693000	101000	411000	120000	502000	121000	22	37	Phosphorylation (STY)
P16045|LEG1_MOUSE	M.A(+42.01)C(+57.02)GLVAS(+79.97)NLNLKPGEC(+57.02)LK.V	13.26	2.86	3.1	150000	246000	105000	46000	247000	194000	250000	23600	325000	225000	217000	47500	159000	160000	78300	179000	158000	156000	124000	155000	168000	226000	80400	182000	206000	246000	83600	68700	59300	56900	170000	49300	2	19	Acetylation (Protein N-term); Carbamidomethylation; Phosphorylation (STY)
P16045|LEG1_MOUSE	K.S(+79.97)FVLNLGK.D	8.15	1.79	3.3	63300	151000	66900	94200	98100	91700	82800	48100	127000	158000	145000	62400	70200	51800	68700	117000	63800	83200	36600	78600	41500	96700	81800	203000	103000	119000	71500	0	85900	23000	154000	0	30	37	Phosphorylation (STY)
P16045|LEG1_MOUSE	R.LNM(+15.99)EAINYM(+15.99)AADGDFK.I	9.7	2.35	3	0	48600	74800	99200	10400	124000	35000	0	0	68300	56200	57800	20100	220000	49500	145000	53200	51500	80700	198000	18700	26600	69600	0	53400	51100	74000	0	96400	19400	72000	92700	113	128	Oxidation (M)
P16045|LEG1_MOUSE	R.FNAHGDANTIVC(+57.02)NTK.E	5.67	4.44	2.7	33300	10100	0	0	205000	148000	47900	0	119000	0	55900	0	66000	15400	0	4510	65200	260000	12500	0	111000	74400	1380	68100	23500	24800	18300	0	56600	4050	37200	0	50	64	Carbamidomethylation
Q80X82|SYMPK_MOUSE	R.RLS(+79.97)VQGQAISVVGSQSTM(+15.99)SPLEEEVPQAK.R	29.91	7.36	2.1	200000	278000	129000	0	205000	212000	323000	0	347000	194000	324000	6140	72200	168000	85700	235000	102000	118000	152000	0	78900	253000	121000	63200	183000	352000	290000	0	169000	48700	181000	0	492	520	Phosphorylation (STY); Oxidation (M)
P42209|SEPT1_MOUSE	R.QS(+79.97)ATEIPLPM(+15.99)LPLADTEK.L	15.86	2.36	2.5	1490000	2680000	1660000	2470000	1110000	1410000	1750000	1120000	2200000	1870000	2340000	1130000	1210000	2530000	1490000	995000	1050000	323000	991000	2300000	887000	1500000	1720000	2890000	1510000	2110000	2690000	1500000	2000000	662000	1640000	2030000	313	330	Phosphorylation (STY); Oxidation (M)
P42209|SEPT1_MOUSE	R.QS(+79.97)ATEIPLPMLPLADTEK.L	19.87	10.9	4	279000	585000	61800	409000	814000	864000	368000	37900	865000	936000	971000	76000	236000	511000	389000	948000	730000	1100000	828000	387000	1240000	1130000	109000	305000	416000	664000	348000	57200	406000	74900	284000	55000	313	330	Phosphorylation (STY)
P42209|SEPT1_MOUSE	K.LS(+79.97)RQSATEIPLPM(+15.99)LPLADTEK.L	9.8	4.06	4.6	96500	211000	25700	92600	108000	93400	2920	4930	173000	210000	62300	2140	31100	230000	104000	155000	41600	73400	188000	5130	59300	137000	91000	0	55200	289000	257000	4560	104000	19300	144000	1550	310	330	Phosphorylation (STY); Oxidation (M)
P42209|SEPT1_MOUSE	R.QSAT(+79.97)EIPLPM(+15.99)LPLADTEK.L	7.34	4.19	2.9	64600	74800	59800	57500	82200	10300	38300	30800	56100	74300	46000	32700	7670	37100	22800	71900	2390	29100	23400	45500	3810	31300	55900	73600	79500	95100	83600	78500	84400	26400	53900	88100	313	330	Phosphorylation (STY); Oxidation (M)
Q9DBC7|KAP0_MOUSE	R.TDSREDEIS(+79.97)PPPPNPVVK.G	19.78	4.21	2.3	10200000	8060000	2940000	7280000	2280000	4980000	4740000	1620000	9290000	5390000	4560000	1740000	1480000	5810000	3010000	5270000	2000000	1720000	3900000	6630000	1050000	7380000	3230000	8510000	5480000	8530000	5350000	4060000	4530000	318000	4640000	4460000	75	92	Phosphorylation (STY)
Q9DBC7|KAP0_MOUSE	R.EDEIS(+79.97)PPPPNPVVK.G	24.25	4.29	2.2	1840000	1860000	901000	977000	527000	1310000	1290000	707000	1970000	1480000	1020000	762000	784000	1210000	749000	586000	268000	387000	578000	1700000	663000	1460000	922000	1760000	882000	602000	1190000	1140000	1250000	429000	1010000	1240000	79	92	Phosphorylation (STY)
Q5F2E7|NUFP2_MOUSE	R.NDS(+79.97)WGSFDLR.A	23.74	4.89	1.2	316000	377000	103000	122000	184000	182000	22900	53900	388000	168000	223000	26200	46200	256000	64000	234000	85800	230000	151000	12300	174000	316000	63800	112000	244000	204000	176000	0	223000	50800	174000	0	647	656	Phosphorylation (STY)
Q5F2E7|NUFP2_MOUSE	K.DYEIENQNPLAS(+79.97)PTNTLLGSAK.E	14.19	2.87	2.4	177000	214000	107000	266000	100000	74000	233000	113000	300000	297000	268000	125000	132000	265000	107000	230000	138000	115000	181000	296000	62000	101000	142000	293000	72900	235000	211000	55400	164000	69700	86000	151000	615	636	Phosphorylation (STY)
Q5F2E7|NUFP2_MOUSE	K.SLS(+79.97)SDEATNPISR.V	17.07	3.8	2.2	66100	83000	32700	46600	52200	47700	57200	30100	61100	68600	30600	23500	30300	45600	33100	59100	22000	37200	43600	48500	27500	62000	43100	85100	22400	79700	51400	44800	21800	10400	54900	39500	111	123	Phosphorylation (STY)
Q6NS82|RETR2_MOUSE	K.SAPPAGDEPLAET(+79.97)ESESEAELAGFSPVVDVK.K	20.29	4.77	2.5	63600	176000	124000	246000	143000	158000	69200	70500	167000	219000	307000	119000	103000	209000	151000	96900	173000	127000	165000	265000	177000	84600	116000	304000	80000	171000	238000	164000	119000	49100	83200	168000	262	292	Phosphorylation (STY)
Q6NS82|RETR2_MOUSE	K.SAPPAGDEPLAET(+79.97)ES(+79.97)ESEAELAGFSPVVDVK.K	17.79	5.99	2	43200	142000	56900	119000	14800	101000	10500	51400	0	136000	122000	63500	45000	164000	82500	134000	97600	0	125000	154000	33700	134000	69300	115000	32400	117000	148000	57900	0	25400	38300	88800	262	292	Phosphorylation (STY)
Q9Z2Q2|KNOP1_MOUSE	R.ATS(+79.97)PSNNVDEVQIPEISLSK.R	16.94	4.64	2.3	195000	401000	226000	200000	365000	179000	383000	181000	463000	400000	420000	163000	219000	432000	209000	399000	194000	233000	218000	551000	177000	242000	287000	563000	145000	333000	266000	268000	134000	46400	233000	173000	55	74	Phosphorylation (STY)
Q9Z2Q2|KNOP1_MOUSE	R.VVANVSEPETQYSVLNSNDYFIDAS(+79.97)PPR.A	13.46	2.67	2.9	67100	109000	80600	89900	77800	104000	51000	29600	0	54800	179000	43700	35500	134000	98900	142000	73400	70600	89500	249000	86700	127000	23600	0	76100	132000	128000	142000	74000	23900	64000	135000	27	54	Phosphorylation (STY)
Q6NZC7|S23IP_MOUSE	R.KLS(+79.97)VGAYVSSVR.V	20.42	7.78	1.6	92400	158000	39100	0	49200	77000	214000	0	151000	51000	159000	0	23000	70400	29300	66900	70900	84300	64700	0	84100	165000	37600	0	125000	113000	67300	0	41000	8970	87700	0	746	757	Phosphorylation (STY)
E9Q7F2|RN169_MOUSE	R.VLS(+79.97)PLIIK.S	15.37	4.53	1.7	63900	91800	82600	77500	49700	101000	137000	0	109000	90300	98500	40100	95900	40400	82200	89500	91800	31000	59700	10800	74900	68500	71100	36500	68200	79000	95400	18000	41400	29200	76700	6580	388	395	Phosphorylation (STY)
Q9DBD5|PELP1_MOUSE	R.AGSGEDPVLAPS(+79.97)GTPPPSIPPDETFGGR.V	26.66	4.87	2.4	952000	661000	138000	1190000	799000	787000	736000	458000	956000	990000	1120000	153000	352000	843000	331000	208000	258000	590000	659000	1270000	236000	866000	150000	991000	565000	1000000	961000	165000	353000	277000	550000	818000	738	765	Phosphorylation (STY)
Q9DBD5|PELP1_MOUSE	M.A(+42.01)AAVLSGASAGS(+79.97)PAGAPGGPGGLSAVGSGPR.L	20.41	5.66	2.7	977000	1290000	699000	409000	957000	941000	1040000	436000	1640000	1340000	1260000	649000	968000	899000	724000	676000	294000	698000	730000	1170000	775000	1140000	843000	1300000	785000	1160000	1180000	658000	1160000	292000	297000	392000	2	32	Acetylation (Protein N-term); Phosphorylation (STY)
Q9Z2D6|MECP2_MOUSE	K.AETSESSGSAPAVPEASAS(+79.97)PK.Q	20.63	4.64	2.6	633000	530000	222000	595000	413000	266000	194000	236000	601000	295000	401000	177000	268000	311000	250000	361000	180000	180000	210000	729000	225000	415000	243000	640000	364000	495000	325000	326000	271000	96400	282000	440000	62	82	Phosphorylation (STY)
Q02053|UBA1_MOUSE	K.ATLPS(+79.97)PDKLPGFK.M	14.15	3.62	4	303000	393000	134000	126000	286000	251000	370000	30400	465000	278000	224000	24800	193000	184000	113000	341000	194000	230000	163000	43700	209000	210000	117000	74900	277000	279000	258000	3600	204000	46200	247000	13700	831	843	Phosphorylation (STY)
Q925J9|MED1_MOUSE	R.SQT(+79.97)PPGVATPPIPK.I	20.23	4.06	2	271000	318000	198000	388000	292000	288000	394000	133000	385000	362000	294000	136000	106000	209000	215000	363000	89800	91100	212000	266000	65500	300000	227000	387000	251000	307000	310000	39600	270000	95600	222000	84600	1049	1062	Phosphorylation (STY)
Q925J9|MED1_MOUSE	K.LPSTSDDC(+57.02)PPIGT(+79.97)PVR.D	12.36	1.81	3.8	104000	135000	49300	85300	67000	91800	89700	37200	28600	123000	90300	43700	59400	97800	63900	50300	32800	49900	49700	70200	26500	93100	61300	91400	65100	35500	75700	70000	80000	22600	70000	81900	793	808	Carbamidomethylation; Phosphorylation (STY)
P42225|STAT1_MOUSE	R.LQTTDNLLPM(+15.99)S(+79.97)PEEFDEM(+15.99)SR.I	14.9	2.88	2.6	1780000	3040000	2110000	3170000	1350000	1100000	683000	1740000	1830000	2740000	2780000	1480000	815000	3060000	1690000	1110000	452000	671000	846000	3340000	254000	1150000	2140000	3670000	1420000	2590000	3490000	542000	1720000	741000	1490000	1080000	717	736	Oxidation (M); Phosphorylation (STY)
P42225|STAT1_MOUSE	R.LQTTDNLLPMS(+79.97)PEEFDEM(+15.99)SR.I	23.83	8.68	2.1	464000	627000	76700	634000	552000	698000	118000	73800	776000	1030000	1120000	165000	158000	630000	437000	310000	164000	400000	723000	1080000	351000	932000	189000	369000	303000	668000	434000	55100	382000	36600	154000	250000	717	736	Phosphorylation (STY); Oxidation (M)
P42225|STAT1_MOUSE	R.LQTTDNLLPM(+15.99)S(+79.97)PEEFDEMSR.I	13.15	13.5	2.6	349000	416000	15900	220000	500000	375000	60600	36100	545000	439000	734000	9440	132000	336000	86900	435000	170000	185000	511000	415000	253000	471000	52300	616000	248000	412000	149000	73500	81500	57400	67700	45800	717	736	Oxidation (M); Phosphorylation (STY)
P42225|STAT1_MOUSE	R.GLNADQLS(+79.97)M(+15.99)LGEK.L	11.74	3.36	3.5	218000	277000	175000	259000	26800	155000	281000	106000	215000	183000	206000	98800	94700	198000	107000	228000	84900	4460	90000	225000	54600	138000	111000	303000	81200	322000	199000	35300	146000	66300	169000	202000	513	525	Phosphorylation (STY); Oxidation (M)
P42225|STAT1_MOUSE	M.S(+42.01)(+79.97)QWFELQQLDSK.F	28.57	6.53	2.4	41500	88600	42200	97200	27000	62400	26500	34000	93700	106000	71000	41400	55500	86300	48800	101000	69800	75000	59700	74200	67300	70900	45000	86500	49600	66500	88500	40300	68400	18600	47100	48900	2	13	Acetylation (Protein N-term); Phosphorylation (STY)
P42225|STAT1_MOUSE	K.ELS(+79.97)AVTFPDIIR.N	14.09	4.48	2.1	41500	105000	54600	9910	47200	79700	61200	3400	105000	26800	85200	26900	39400	39800	56300	67500	62200	23100	54400	0	61300	77200	47900	4160	70400	92600	97000	0	71800	21500	62200	6330	638	649	Phosphorylation (STY)
Q64511|TOP2B_MOUSE	K.IVETINSDS(+79.97)DSEFGIPK.K	19.94	3.15	1.8	236000	264000	100000	300000	199000	181000	46300	124000	259000	233000	306000	83200	138000	213000	56600	280000	112000	168000	168000	397000	93800	239000	136000	326000	168000	243000	198000	57700	148000	56300	151000	236000	1503	1519	Phosphorylation (STY)
Q64511|TOP2B_MOUSE	K.YTFDFS(+79.97)EEEDDDAAAADDSNDLEELK.V	21.26	8.74	1.8	0	253000	149000	365000	164000	111000	78400	77000	38400	226000	363000	155000	92600	445000	96000	122000	83100	111000	235000	612000	148000	209000	77700	506000	47800	209000	276000	261000	89600	33800	84200	219000	1358	1383	Phosphorylation (STY)
Q64511|TOP2B_MOUSE	K.TS(+79.97)FDQDSDVDIFPSDFTSEPPALPR.T	26.64	11.16	1.8	101000	271000	101000	208000	74200	194000	7930	72700	150000	245000	334000	114000	64600	369000	120000	253000	107000	162000	174000	453000	137000	243000	109000	368000	123000	261000	248000	154000	86100	44500	97200	192000	1562	1586	Phosphorylation (STY)
Q64511|TOP2B_MOUSE	K.VEFDEEFS(+79.97)GTPAEGTGEETLTPSAPVNK.G	14.23	4.21	2.1	18300	71700	57100	65500	0	69500	39100	0	48000	96300	140000	30500	34200	57900	68700	0	43800	33500	75500	126000	58700	46500	48100	190000	0	72500	128000	78000	47400	30100	60700	95600	1260	1287	Phosphorylation (STY)
P30415|NKTR_MOUSE	R.LDS(+79.97)PEVNIIPEQDEC(+57.02)M(+15.99)AHPR.A	13.3	6.27	4.3	159000	164000	47000	52200	92300	92800	3390	0	130000	40200	202000	9630	35300	112000	21200	145000	44900	46600	61300	0	22100	116000	46000	93700	39000	139000	145000	0	75500	34200	89600	0	1146	1165	Phosphorylation (STY); Carbamidomethylation; Oxidation (M)
Q0VEE6|ZN800_MOUSE	K.VELADSVESSPPSITHS(+79.97)PQNELK.G	11.72	3.13	1.8	165000	252000	118000	134000	34500	188000	200000	77800	238000	190000	263000	48700	47900	185000	92700	112000	45300	149000	123000	0	16900	229000	122000	96600	99200	153000	136000	51400	150000	58000	183000	48700	408	430	Phosphorylation (STY)
Q8BVU0|LRCH3_MOUSE	K.GRAS(+79.97)PLLLSSAPATDPTDAITR.Q	11.28	1.9	3.2	1420000	1130000	376000	0	523000	869000	878000	85600	1280000	881000	763000	179000	303000	770000	288000	391000	310000	547000	609000	481000	213000	664000	478000	1250000	597000	564000	1100000	251000	579000	286000	647000	96500	622	643	Phosphorylation (STY)
Q8BVU0|LRCH3_MOUSE	R.AS(+79.97)PLLLSSAPATDPTDAITR.Q	12.57	1.46	3.9	167000	252000	178000	170000	153000	222000	205000	104000	266000	256000	287000	96800	230000	228000	166000	232000	160000	118000	97700	173000	145000	144000	163000	192000	186000	216000	180000	75500	260000	67400	116000	69700	624	643	Phosphorylation (STY)
Q9R0L6|PCM1_MOUSE	R.VTNAIS(+79.97)PESSPGVGR.R	19.63	4.96	3.1	1210000	1380000	622000	863000	691000	836000	516000	111000	1160000	462000	967000	467000	579000	765000	620000	675000	438000	513000	362000	1570000	489000	1080000	122000	1390000	730000	624000	307000	886000	252000	76300	681000	1020000	60	74	Phosphorylation (STY)
Q9R0L6|PCM1_MOUSE	R.QGLAETSS(+79.97)PVAISLR.S	28.15	7	1.1	321000	403000	190000	180000	178000	276000	338000	89100	499000	368000	109000	110000	152000	180000	162000	260000	183000	203000	173000	0	106000	225000	160000	145000	230000	388000	320000	0	229000	61600	213000	95000	852	866	Phosphorylation (STY)
Q9R0L6|PCM1_MOUSE	R.YM(+15.99)TQM(+15.99)S(+79.97)VPEQAELEK.L	15.35	4.99	2.4	1020000	1120000	543000	873000	707000	399000	507000	334000	1010000	776000	463000	302000	510000	764000	293000	670000	170000	232000	215000	825000	130000	443000	438000	1150000	656000	1040000	834000	233000	764000	254000	637000	582000	88	102	Oxidation (M); Phosphorylation (STY)
P24788|CD11B_MOUSE	R.GTS(+79.97)PRPPEGGLGYSQLGDDDLK.E	14.22	7.72	3.8	459000	512000	157000	0	394000	311000	0	11900	471000	261000	486000	4020	106000	301000	0	332000	98600	227000	162000	34500	113000	360000	167000	218000	238000	468000	314000	0	234000	85300	281000	35200	739	760	Phosphorylation (STY)
P43274|H14_MOUSE	M.S(+42.01)ETAPAAPAAPAPAEKT(+79.97)PVK.K	17.41	3.28	3.8	7080000	5610000	2230000	2900000	3250000	3820000	4260000	703000	7810000	4850000	4400000	1890000	2810000	3560000	1090000	2930000	2240000	3630000	2550000	5970000	2420000	4390000	2650000	6430000	3400000	3220000	3440000	3930000	3950000	1130000	2850000	1560000	2	21	Acetylation (Protein N-term); Phosphorylation (STY)
P43274|H14_MOUSE	K.TS(+79.97)GPPVSELITK.A	12.83	2.53	2	675000	835000	457000	616000	613000	642000	761000	324000	962000	816000	324000	282000	129000	577000	500000	740000	280000	255000	360000	693000	275000	288000	481000	729000	499000	323000	576000	453000	604000	198000	527000	203000	35	46	Phosphorylation (STY)
P43274|H14_MOUSE	K.ALAAAGYDVEK.N	15	6.72	1.9	38900	92800	82800	74500	114000	104000	97100	35400	77400	63200	114000	71400	55400	340000	58900	359000	44500	61600	197000	281000	12100	74100	116000	134000	84500	115000	93200	106000	194000	22300	63800	52700	65	75
P43274|H14_MOUSE	M.S(+42.01)ETAPAAPAAPAPAEK.T	27.03	9.48	2.8	15500	36400	41100	29900	39800	42600	53100	10200	36800	19800	48300	40600	38000	168000	36100	93700	85300	18700	92400	89100	22100	20500	69800	13900	36000	36400	57200	35000	103000	11100	39500	29200	2	17	Acetylation (Protein N-term)
P43274|H14_MOUSE	R.SGVSLAALK.K	12.52	4.02	1.8	17100	40500	22300	46400	32100	33500	48500	14300	45600	21900	74800	29700	24900	136000	28600	58900	86300	23000	105000	114000	24800	29900	53000	38200	41400	16800	62200	41200	83800	11200	44600	0	55	63
Q4VA53|PDS5B_MOUSE	R.AES(+79.97)PETSAVESTQSTPQK.G	11.23	1.88	2.3	568000	1460000	601000	1610000	1270000	967000	1050000	632000	1090000	1230000	1100000	478000	612000	997000	649000	1180000	406000	457000	753000	2170000	520000	1120000	829000	2350000	211000	1240000	1130000	990000	937000	310000	811000	1420000	1354	1371	Phosphorylation (STY)
Q4VA53|PDS5B_MOUSE	R.TAS(+79.97)DSDEQQWPEEK.R	13.53	5.07	2.2	362000	310000	102000	360000	256000	150000	41400	156000	155000	194000	120000	76300	94900	177000	95600	126000	82700	104000	141000	504000	78300	73200	126000	468000	98200	300000	175000	257000	163000	48100	61500	282000	1253	1266	Phosphorylation (STY)
Q9R1Y5|HIC1_MOUSE	R.TIDRFS(+79.97)PT	13.59	3.74	2.3	197000	277000	138000	265000	49300	192000	200000	99800	243000	133000	219000	93600	140000	140000	143000	241000	119000	77900	92300	368000	120000	228000	103000	349000	170000	230000	232000	234000	101000	61900	173000	176000	726	733	Phosphorylation (STY)
Q9R1Y5|HIC1_MOUSE	R.GGDPAAS(+79.97)PGGPPLGLVPPPR.Y	30.12	5.82	1.3	610000	629000	324000	379000	370000	411000	545000	137000	667000	577000	534000	178000	306000	353000	283000	536000	204000	348000	268000	243000	110000	452000	326000	273000	353000	513000	453000	100000	424000	112000	308000	152000	360	379	Phosphorylation (STY)
Q9R1Y5|HIC1_MOUSE	K.LEEAVPT(+79.97)PDPFR.G	17.85	2.34	1.6	234000	276000	144000	198000	103000	203000	169000	77300	219000	257000	147000	73400	113000	193000	99100	196000	104000	121000	157000	170000	81900	190000	108000	185000	144000	150000	232000	113000	185000	62400	159000	142000	297	308	Phosphorylation (STY)
Q9R1Y5|HIC1_MOUSE	R.GSGGS(+79.97)PGPEPPGRPDGSSLLYR.W	8.91	4.43	5.8	351000	273000	5290	62400	269000	129000	129000	48700	382000	30500	224000	50800	34600	61500	9410	81700	88300	109000	53500	38200	90500	276000	33000	41400	131000	324000	105000	19100	104000	20400	82300	62400	309	330	Phosphorylation (STY)
Q0P678|ZCH18_MOUSE	K.LGVSVS(+79.97)PSR.A	10.36	2.08	2.4	1260000	1370000	808000	2220000	1380000	1650000	1080000	881000	1780000	2000000	352000	819000	1020000	1240000	945000	893000	679000	239000	736000	2350000	711000	1910000	629000	2310000	1380000	1820000	1730000	1420000	1440000	286000	330000	1530000	525	533	Phosphorylation (STY)
Q0P678|ZCH18_MOUSE	R.GPAGS(+79.97)PC(+57.02)EEGDDVEEDGTSDLRDEASSVTR.E	14.21	6.96	2	399000	380000	206000	514000	394000	269000	194000	225000	383000	179000	330000	161000	37300	242000	75600	140000	53700	132000	272000	627000	79900	272000	165000	717000	183000	254000	305000	318000	187000	87700	163000	306000	88	117	Phosphorylation (STY); Carbamidomethylation
Q4QRL3|CC88B_MOUSE	R.SLEPPPGS(+79.97)PGEASLPGAAPSLQDEVR.E	31.9	4.92	1.7	808000	996000	523000	1020000	657000	789000	404000	461000	1040000	1140000	1270000	430000	323000	910000	609000	584000	287000	608000	741000	1150000	339000	692000	561000	1140000	555000	842000	989000	681000	600000	258000	557000	748000	434	459	Phosphorylation (STY)
Q4QRL3|CC88B_MOUSE	R.SSAS(+79.97)FSPGDTPR.Q	9.57	2.51	2.4	429000	357000	152000	377000	71900	264000	292000	122000	354000	330000	230000	92600	106000	278000	107000	292000	118000	175000	177000	520000	129000	81000	201000	536000	153000	406000	227000	212000	237000	79100	108000	224000	1410	1421	Phosphorylation (STY)
Q4QRL3|CC88B_MOUSE	R.VPLQS(+79.97)PIVWDPPQGPEVR.I	20.01	5.18	2.3	185000	593000	249000	455000	472000	431000	280000	63300	680000	625000	564000	51000	324000	313000	250000	527000	267000	131000	300000	152000	332000	490000	210000	364000	169000	508000	539000	106000	435000	56500	333000	99600	601	618	Phosphorylation (STY)
Q4QRL3|CC88B_MOUSE	K.GSGVEWDGS(+79.97)IK.T	20.8	5.58	2.8	112000	150000	47400	89600	119000	82000	51100	42500	163000	87800	123000	27100	53700	93500	40300	100000	22200	67700	59200	46200	56200	123000	50000	108000	67900	107000	74000	40100	80400	22100	70400	31100	1441	1451	Phosphorylation (STY)
Q4QRL3|CC88B_MOUSE	R.VQS(+79.97)SLC(+57.02)LGDETLAGGQR.R	13.82	3.93	2.8	593000	580000	193000	318000	386000	339000	438000	139000	658000	345000	449000	91700	210000	383000	144000	333000	102000	291000	254000	311000	259000	279000	174000	397000	363000	432000	257000	164000	324000	69800	285000	98100	1382	1398	Phosphorylation (STY); Carbamidomethylation
Q4QRL3|CC88B_MOUSE	R.LGADGAGS(+79.97)TES(+79.97)LGGPLETELPEGR.E	14.81	5.04	1.8	88700	129000	43300	121000	67500	69300	0	44500	106000	63900	91100	17600	28500	159000	38300	139000	35500	53300	82900	78300	48500	86400	67300	75900	26100	106000	123000	21800	32700	16900	28300	41200	1343	1366	Phosphorylation (STY)
Q4QRL3|CC88B_MOUSE	R.LGADGAGST(+79.97)ESLGGPLETELPEGR.E	10.9	3.9	1.9	120000	133000	26000	52000	125000	60500	71500	13100	106000	117000	125000	18100	56300	72800	54300	93700	53500	57700	63500	0	58600	87100	54700	36200	68700	98400	47500	10400	87900	17700	15300	29600	1343	1366	Phosphorylation (STY)
Q4QRL3|CC88B_MOUSE	K.QFLTPSLS(+79.97)Q	28.96	3.72	1.3	51800	35500	33500	94900	63200	72200	96300	13600	116000	86200	69300	47800	53900	54200	63000	97800	42400	52300	43700	59000	47600	69600	18200	75500	47400	62700	93800	54800	74100	27000	68800	60100	1473	1481	Phosphorylation (STY)
Q4QRL3|CC88B_MOUSE	R.S(+79.97)AELTLR.E	10.53	1.88	2	34200	59700	31800	66700	48700	23500	53100	25600	24100	32700	58900	23900	28600	45000	31900	44600	24100	19100	26800	107000	29000	71800	20800	73100	44300	75600	80800	70500	43900	9260	69600	58000	656	662	Phosphorylation (STY)
Q01147|CREB1_MOUSE	R.TAPT(+79.97)STIAPGVVM(+15.99)ASSPALPTQPAEEAAR.K	24.28	4.6	2.1	189000	319000	152000	321000	219000	120000	302000	165000	297000	348000	267000	98900	114000	272000	173000	154000	77900	96800	29400	308000	35200	103000	165000	436000	206000	265000	328000	241000	183000	111000	191000	142000	256	284	Phosphorylation (STY); Oxidation (M)
Q8CIE6|COPA_MOUSE	K.NLS(+79.97)PGAVESDVR.G	11.74	2.54	2	222000	228000	109000	215000	63700	194000	154000	84100	221000	226000	154000	78500	92300	117000	123000	88000	81800	136000	117000	205000	44900	186000	111000	202000	126000	164000	157000	38500	147000	47100	131000	89600	171	182	Phosphorylation (STY)
Q8CIE6|COPA_MOUSE	R.VLT(+79.97)IDPTEFK.F	9.08	1.43	2.8	21200	38100	31900	18500	36900	42400	22000	3280	43200	47600	19800	16900	34700	31800	17600	41800	40600	25400	23500	0	25700	26700	25100	37300	29300	23200	35100	3760	34700	8700	36500	3650	589	598	Phosphorylation (STY)
O70480|VAMP4_MOUSE	R.NLLEDDS(+79.97)DEEEDFFLR.G	21.04	8.51	2.1	441000	964000	303000	869000	686000	424000	40000	295000	585000	676000	1090000	327000	251000	1100000	483000	746000	393000	430000	509000	1870000	587000	683000	373000	1360000	568000	773000	683000	557000	479000	150000	393000	638000	24	39	Phosphorylation (STY)
Q8K4R4|PITC1_MOUSE	R.SAPS(+79.97)SAPSTPLSTDAPEFLSIPK.D	16.73	2.19	1.6	356000	637000	138000	661000	380000	464000	646000	245000	302000	847000	590000	164000	311000	553000	203000	273000	284000	376000	408000	523000	317000	473000	405000	606000	174000	502000	572000	342000	251000	54500	420000	353000	270	292	Phosphorylation (STY)
Q8K4R4|PITC1_MOUSE	R.S(+79.97)APSSAPSTPLSTDAPEFLSIPK.D	16.96	2.97	2.1	310000	337000	71500	341000	318000	263000	296000	122000	210000	450000	254000	76200	242000	262000	93000	156000	230000	236000	188000	290000	232000	310000	194000	327000	128000	355000	289000	162000	179000	30000	197000	204000	270	292	Phosphorylation (STY)
Q60520|SIN3A_MOUSE	R.GDLS(+79.97)DVEEEEEEEM(+15.99)DVDEATGAPK.K	18.62	3.75	2.2	421000	626000	323000	760000	245000	248000	336000	348000	387000	428000	323000	289000	87400	634000	315000	374000	146000	161000	214000	923000	110000	313000	327000	768000	275000	588000	490000	523000	308000	139000	252000	622000	830	853	Phosphorylation (STY); Oxidation (M)
Q60520|SIN3A_MOUSE	R.GDLS(+79.97)DVEEEEEEEMDVDEATGAPK.K	18.05	14.83	3	0	88600	6150	55200	112000	122000	94300	12500	161000	94900	137000	0	56400	96400	43300	149000	85500	83300	176000	107000	161000	201000	0	66800	61500	79000	3600	16200	52900	14100	19600	32800	830	853	Phosphorylation (STY)
D3YXK1|SAMD1_MOUSE	R.AAAATAPPS(+79.97)PGPAQPGPR.A	15.64	3.88	2.5	325000	147000	125000	320000	102000	213000	256000	108000	414000	320000	198000	91100	125000	174000	131000	238000	95100	159000	156000	377000	119000	299000	159000	374000	121000	301000	193000	179000	158000	53300	148000	227000	142	159	Phosphorylation (STY)
P97814|PPIP1_MOUSE	R.EVT(+79.97)PLIGSPSIQPSC(+57.02)GVIK.R	12.9	2.66	2.4	48200	55900	35300	51500	42900	33600	58700	4780	119000	59900	50500	11600	67500	50000	17100	61400	52600	60800	34000	37700	60800	67500	43300	65700	46400	52500	38600	32100	53900	15000	31500	18600	291	309	Phosphorylation (STY); Carbamidomethylation
Q6WVG3|KCD12_MOUSE	R.S(+79.97)PSGGAAGPLLTPSQSLDGSR.R	15.97	1.75	2.2	513000	583000	236000	303000	392000	396000	401000	153000	786000	495000	193000	143000	341000	420000	211000	527000	236000	254000	304000	319000	235000	225000	246000	375000	428000	276000	414000	139000	422000	128000	282000	221000	187	207	Phosphorylation (STY)
Q6WVG3|KCD12_MOUSE	R.SPS(+79.97)GGAAGPLLTPSQSLDGSR.R	13.22	1.78	3.5	249000	218000	170000	309000	158000	267000	241000	116000	226000	305000	119000	101000	5990	244000	183000	314000	86600	144000	213000	283000	99100	118000	245000	236000	135000	182000	282000	146000	210000	59500	243000	210000	187	207	Phosphorylation (STY)
Q6WVG3|KCD12_MOUSE	K.EGSLGDELLPLGYAEPEPQEGASAGAPS(+79.97)PTLELASR.S	21.28	7.5	4.8	175000	625000	285000	619000	377000	537000	93300	171000	389000	725000	957000	261000	187000	725000	416000	576000	401000	523000	566000	527000	443000	641000	305000	774000	252000	639000	827000	339000	292000	128000	238000	382000	151	186	Phosphorylation (STY)
Q80WJ7|LYRIC_MOUSE	K.LSSQLS(+79.97)EEKWNSVPPASAGK.R	8.19	2.74	3.1	594000	429000	140000	0	413000	260000	353000	2620	623000	196000	151000	17800	64000	159000	52000	107000	85500	66900	266000	105000	47700	541000	161000	541000	241000	417000	339000	4230	263000	78800	362000	82100	292	311	Phosphorylation (STY)
Q80WJ7|LYRIC_MOUSE	K.TM(+15.99)S(+79.97)TSDPAEVLIK.N	9.85	1.86	2.9	51300	86800	58300	67500	26500	22500	76500	24200	52000	71900	39500	30100	28200	56700	39800	47000	32100	27400	36000	52100	16800	46900	47700	73900	34000	46400	85700	9470	71800	22600	54200	61800	489	501	Oxidation (M); Phosphorylation (STY)
Q9R1E0|FOXO1_MOUSE	R.LS(+79.97)PIM(+15.99)TEQDDLGDGDVHSLVYPPSAAK.M	14.63	5.88	2.3	334000	437000	235000	210000	283000	231000	194000	36100	330000	273000	441000	101000	115000	338000	131000	303000	108000	132000	113000	26400	70500	177000	220000	383000	245000	302000	390000	6750	223000	88000	176000	0	325	351	Phosphorylation (STY); Oxidation (M)
Q80XK6|ATG2B_MOUSE	K.SS(+79.97)PVC(+57.02)STAPVETEPK.L	10.31	1.71	2.3	59300	43800	26600	63700	38100	41000	58500	29700	0	24500	39700	25800	0	43500	29200	26000	0	19700	13000	113000	0	55600	27000	99400	32400	50900	23600	51700	38600	14900	19200	61100	239	253	Phosphorylation (STY); Carbamidomethylation
P97801|SMN_MOUSE	M.A(+42.01)M(+15.99)GSGGAGS(+79.97)EQEDTVLFR.R	20.16	3.94	2.1	1310000	1860000	1050000	1500000	494000	951000	1070000	738000	1540000	1310000	1740000	662000	1220000	1520000	688000	1020000	818000	377000	665000	1450000	627000	1040000	895000	1770000	1070000	1530000	1500000	1140000	1460000	437000	970000	1110000	2	19	Acetylation (Protein N-term); Oxidation (M); Phosphorylation (STY)
P97801|SMN_MOUSE	M.A(+42.01)MGSGGAGS(+79.97)EQEDTVLFR.R	17.52	15.02	1.7	97100	83700	39400	90800	286000	465000	99400	10100	409000	399000	344000	54400	167000	65500	162000	349000	276000	296000	502000	198000	596000	475000	27400	66400	41000	156000	24200	6180	148000	30200	84900	17300	2	19	Acetylation (Protein N-term); Phosphorylation (STY)
P97801|SMN_MOUSE	R.GTGQS(+79.97)DDSDIWDDTALIK.A	15.87	2.71	1.5	42200	80200	25200	32800	60300	38400	0	29500	75600	45200	79200	10000	42600	86100	16900	70100	44500	43200	42100	0	61000	57500	36000	0	46900	35700	37300	0	45000	7780	30900	0	21	38	Phosphorylation (STY)
P68404|KPCB_MOUSE	K.T(+79.97)FC(+57.02)GTPDYIAPEIIAYQPYGK.S	15.46	2.98	3.9	42500	132000	43800	10000	0	71700	62200	0	130000	124000	67800	12400	22300	77800	37700	112000	63100	103000	59000	14000	86800	79200	45200	0	64400	101000	101000	0	80500	10000	75400	0	500	520	Phosphorylation (STY); Carbamidomethylation
P63318|KPCG_MOUSE	R.T(+79.97)FC(+57.02)GTPDYIAPEIIAYQPYGK.S	15.46	2.98	3.9	42500	132000	43800	10000	0	71700	62200	0	130000	124000	67800	12400	22300	77800	37700	112000	63100	103000	59000	14000	86800	79200	45200	0	64400	101000	101000	0	80500	10000	75400	0	514	534	Phosphorylation (STY); Carbamidomethylation
P20444|KPCA_MOUSE	R.T(+79.97)FC(+57.02)GTPDYIAPEIIAYQPYGK.S	15.46	2.98	3.9	42500	132000	43800	10000	0	71700	62200	0	130000	124000	67800	12400	22300	77800	37700	112000	63100	103000	59000	14000	86800	79200	45200	0	64400	101000	101000	0	80500	10000	75400	0	497	517	Phosphorylation (STY); Carbamidomethylation
Q9JLV1|BAG3_MOUSE	K.VSSAPIPC(+57.02)PSPSPAPSAVPS(+79.97)PPK.N	14.98	4	2.4	1040000	667000	503000	1350000	966000	840000	600000	487000	849000	868000	634000	324000	157000	535000	610000	558000	216000	708000	698000	1290000	437000	1090000	607000	1280000	425000	837000	773000	785000	747000	182000	423000	953000	371	393	Carbamidomethylation; Phosphorylation (STY)
P19426|NELFE_MOUSE	R.SLS(+79.97)EQPVVDTATATEQAK.Q	15.14	3.98	2	620000	563000	289000	528000	261000	382000	359000	200000	817000	567000	486000	193000	316000	407000	214000	185000	208000	136000	288000	501000	265000	511000	244000	506000	350000	264000	364000	124000	383000	123000	332000	278000	49	66	Phosphorylation (STY)
P19426|NELFE_MOUSE	K.SVWGSLAVQNS(+79.97)PK.G	11.02	2.41	2.8	100000	75200	43600	60900	58000	70700	73600	13900	139000	93600	63400	11300	39800	50600	36200	83700	61300	24800	39700	28700	60800	97800	31000	15700	57500	59200	58300	22700	55600	17100	56800	1430	347	359	Phosphorylation (STY)
Q9R0Q7|TEBP_MOUSE	K.DWEDDS(+79.97)DEDMSNFDR.F	18.95	22.99	1.7	633000	274000	11300	40300	709000	226000	0	16200	450000	98500	298000	13200	109000	190000	36900	358000	203000	310000	205000	461000	677000	231000	11100	407000	222000	227000	17800	46300	109000	23400	55900	43500	108	122	Phosphorylation (STY)
Q9R0Q7|TEBP_MOUSE	K.DWEDDS(+79.97)DEDM(+15.99)SNFDR.F	14.05	4.99	1.5	2780000	2620000	608000	1220000	1850000	613000	31400	1370000	1340000	919000	2510000	599000	399000	2480000	481000	1130000	412000	225000	360000	4510000	457000	1300000	676000	3870000	1190000	2060000	1160000	2130000	297000	354000	719000	2280000	108	122	Phosphorylation (STY); Oxidation (M)
P21995|EMB_MOUSE	K.SDDS(+79.97)NGIENNVPR.Y	21.67	4.28	2.1	851000	430000	314000	701000	641000	273000	142000	414000	642000	339000	159000	206000	229000	474000	188000	595000	186000	178000	245000	969000	270000	617000	214000	1210000	496000	755000	437000	530000	413000	67500	411000	559000	309	321	Phosphorylation (STY)
P21995|EMB_MOUSE	K.S(+79.97)LIAYVGDSTVLK.C	15.37	3.09	2	35400	43500	21100	21400	47700	38800	25200	3020	45500	58400	66400	18600	30400	53900	28500	51400	27200	45400	24200	0	28400	52100	17300	21200	40600	53000	39500	0	38400	8090	31900	0	169	181	Phosphorylation (STY)
Q80XU3|NUCKS_MOUSE	K.ATVTPS(+79.97)PVK.G	5.08	1.34	2.1	939000	790000	1000000	2040000	1040000	611000	1960000	813000	325000	2110000	433000	167000	285000	1100000	496000	1970000	128000	356000	218000	2910000	227000	1340000	1300000	3280000	364000	1430000	1890000	1700000	888000	570000	1490000	2070000	176	184	Phosphorylation (STY)
Q80XU3|NUCKS_MOUSE	K.VVDYSQFQES(+79.97)DDADEDYGR.D	14.12	4.05	2.3	2880000	3970000	1260000	3790000	3470000	1870000	346000	1740000	3050000	2620000	3810000	1220000	1450000	3300000	1630000	1440000	885000	1070000	1880000	6390000	1670000	2910000	1640000	5830000	2390000	3680000	2340000	3220000	1890000	590000	1580000	3250000	10	28	Phosphorylation (STY)
Q80XU3|NUCKS_MOUSE	R.KVVDYSQFQES(+79.97)DDADEDYGR.D	11.01	4.7	2.1	2720000	2750000	393000	380000	1950000	920000	2440	120000	2230000	592000	1190000	155000	620000	1440000	422000	635000	243000	1040000	846000	740000	932000	2000000	331000	883000	1500000	2840000	1070000	32700	821000	169000	755000	118000	9	28	Phosphorylation (STY)
Q80XU3|NUCKS_MOUSE	R.EM(+15.99)LLEDVGS(+79.97)EEEPEEDDEAPFQEK.D	35.04	5.05	2.3	238000	451000	309000	567000	331000	206000	70000	361000	244000	373000	828000	247000	166000	648000	289000	408000	161000	167000	258000	1570000	127000	231000	286000	1020000	302000	466000	611000	702000	187000	146000	210000	573000	105	128	Oxidation (M); Phosphorylation (STY)
Q5RL79|KTAP2_MOUSE	K.ISSTLYQATAPVLT(+79.97)PAK.I	18.34	4.61	1.4	70800	61800	60000	83400	75400	70600	90400	31000	122000	103000	61300	43300	75600	48400	42300	87500	62400	52400	30900	91100	53400	58500	62800	84900	56600	62700	54300	30800	63800	18900	52500	28300	111	127	Phosphorylation (STY)
E9Q6J5|BD1L1_MOUSE	K.GSDDVLVSGEVPEC(+57.02)EVGHM(+15.99)S(+79.97)PR.K	9.33	2.14	1.9	878000	937000	229000	31000	274000	393000	410000	113000	861000	191000	878000	35900	112000	691000	84600	582000	158000	307000	337000	226000	91600	696000	155000	524000	459000	831000	467000	7570	461000	159000	410000	28500	1982	2003	Carbamidomethylation; Oxidation (M); Phosphorylation (STY)
E9Q6J5|BD1L1_MOUSE	K.TETDITTVEQSS(+79.97)PSGK.L	11.38	3.24	1.5	225000	83200	73900	187000	151000	88800	75600	110000	0	163000	171000	70400	120000	113000	125000	173000	0	79800	71400	400000	114000	241000	102000	311000	228000	178000	148000	254000	104000	46300	112000	191000	2830	2845	Phosphorylation (STY)
E9Q6J5|BD1L1_MOUSE	R.KGS(+79.97)TEALSGC(+57.02)SVEADPEEVEEEEK.Q	11.1	2.96	2.5	214000	167000	31000	33100	134000	93900	44900	6180	286000	5120	225000	7480	58400	165000	21200	96800	29500	72300	89700	25900	38600	185000	17200	40900	137000	153000	77500	6250	88100	37500	80300	0	2679	2702	Phosphorylation (STY); Carbamidomethylation
Q3UHJ0|AAK1_MOUSE	K.VGSLT(+79.97)PPSSPK.T	11.94	1.99	2.7	1010000	1150000	639000	1290000	208000	311000	1060000	476000	1270000	303000	996000	478000	634000	670000	645000	506000	563000	298000	359000	1120000	531000	1030000	685000	1330000	813000	1170000	984000	769000	576000	267000	876000	885000	614	624	Phosphorylation (STY)
Q3UHJ0|AAK1_MOUSE	R.ILS(+79.97)DVTHSAVFGVPASK.S	15.14	3.66	3.7	515000	1890000	234000	440000	1370000	1360000	451000	36400	1770000	1170000	1990000	31900	327000	1300000	352000	1680000	778000	569000	1170000	4100	1140000	1950000	873000	0	1180000	1620000	1710000	0	727000	207000	863000	0	633	649	Phosphorylation (STY)
Q3UHJ0|AAK1_MOUSE	K.VQTT(+79.97)PPPTIQGQK.V	10.67	2.09	2.3	114000	423000	234000	637000	89000	377000	458000	250000	299000	561000	336000	192000	143000	335000	255000	456000	107000	177000	304000	730000	119000	292000	305000	766000	39000	270000	382000	393000	319000	113000	233000	470000	601	613	Phosphorylation (STY)
Q3UHJ0|AAK1_MOUSE	K.AGQTQPNPGILPIQPALT(+79.97)PR.K	19.1	6.11	4.3	306000	236000	225000	364000	172000	169000	429000	99400	355000	413000	279000	96600	213000	224000	242000	283000	179000	179000	158000	117000	201000	239000	183000	295000	182000	254000	292000	128000	206000	68100	219000	94000	372	391	Phosphorylation (STY)
Q3UHJ0|AAK1_MOUSE	K.S(+79.97)TQLLQAAAAEASLNK.S	11.87	1.27	4.3	145000	214000	124000	59800	164000	212000	246000	4700	204000	140000	161000	68300	99200	130000	110000	219000	103000	108000	57700	164000	94400	167000	142000	246000	147000	240000	153000	15800	261000	54800	154000	92100	650	665	Phosphorylation (STY)
O35601|FYB1_MOUSE	K.VAGQS(+79.97)SPSGIQSR.K	4.94	4.89	3.8	48200	63600	23200	192000	49500	44600	41400	34200	12100	61100	45200	10900	1950	38200	14200	49500	3350	31400	28500	297000	12400	43900	41100	263000	32100	63300	59700	103000	16300	5560	32500	137000	23	35	Phosphorylation (STY)
O35601|FYB1_MOUSE	K.TTAVEIDYDS(+79.97)LKR.K	13.96	3.01	2	463000	308000	57400	428000	289000	238000	53100	139000	422000	281000	354000	101000	156000	391000	84500	344000	228000	233000	183000	314000	275000	178000	150000	59700	335000	221000	209000	139000	157000	67000	237000	127000	552	564	Phosphorylation (STY)
O35601|FYB1_MOUSE	K.VGFLKPVS(+79.97)PKPTSLTK.E	16.56	6.68	1.4	469000	353000	22100	0	217000	131000	451000	0	639000	30000	188000	0	173000	15200	6120	47700	192000	147000	42600	0	227000	343000	9780	0	213000	292000	95600	0	190000	0	129000	0	107	122	Phosphorylation (STY)
O35601|FYB1_MOUSE	K.HPINDENQDGVM(+15.99)HSDGTGNLEEEQES(+79.97)EGETYEDIDSSK.E	18.61	10.95	2.7	396000	379000	7470	0	388000	88000	0	0	359000	0	116000	0	50500	167000	0	0	71100	115000	24400	0	45200	307000	0	0	254000	454000	54500	0	104000	0	58500	0	420	457	Oxidation (M); Phosphorylation (STY)
Q8R3B7|BRD8_MOUSE	K.AT(+79.97)PPPSPLLSELLK.K	24.58	4.24	1.5	170000	349000	186000	270000	225000	273000	236000	70600	360000	368000	325000	112000	155000	203000	228000	377000	210000	265000	200000	149000	222000	317000	182000	180000	228000	290000	327000	90400	226000	68700	203000	122000	263	276	Phosphorylation (STY)
Q08122|TLE3_MOUSE	K.DAPTS(+79.97)PASVASSSSTPSSK.T	12.74	2.74	2.2	843000	589000	255000	719000	556000	166000	415000	302000	315000	336000	522000	211000	291000	426000	276000	393000	146000	71800	311000	900000	70600	106000	216000	857000	468000	657000	240000	489000	412000	105000	130000	571000	282	300	Phosphorylation (STY)
Q08122|TLE3_MOUSE	R.ESSTNNSVS(+79.97)PSESLR.A	10.99	3.14	1.9	215000	235000	85300	245000	70400	120000	159000	110000	74900	173000	157000	60700	51700	184000	79700	179000	18500	79000	100000	377000	26500	175000	105000	367000	112000	59300	157000	157000	126000	40100	126000	232000	195	209	Phosphorylation (STY)
O55201|SPT5H_MOUSE	R.DVTNLTVGGFTPM(+15.99)S(+79.97)PR.I	17.74	2.39	2.1	468000	312000	367000	485000	411000	263000	363000	245000	609000	348000	479000	173000	364000	387000	263000	597000	200000	241000	173000	442000	99900	369000	300000	613000	229000	557000	519000	421000	537000	110000	316000	195000	651	666	Oxidation (M); Phosphorylation (STY)
O55201|SPT5H_MOUSE	K.VVSISSEHLEPIT(+79.97)PTK.N	14.42	3.25	2.6	496000	672000	279000	624000	352000	457000	528000	232000	818000	531000	398000	150000	178000	385000	299000	444000	329000	279000	299000	344000	106000	582000	288000	742000	374000	415000	465000	325000	322000	129000	395000	178000	1016	1031	Phosphorylation (STY)
O55201|SPT5H_MOUSE	R.DVTNLTVGGFTPMS(+79.97)PR.I	14.26	8.62	2.2	0	56900	11000	43300	114000	140000	44100	0	172000	73500	86100	6100	45200	17300	50400	99900	92500	50400	121000	59900	186000	159000	4830	6780	29900	41300	23500	6320	56300	10100	29100	0	651	666	Phosphorylation (STY)
Q8BFY9|TNPO1_MOUSE	K.GDVEEDETIPDSEQDIRPR.F	10.03	3.95	5.6	884000	110000	81800	8620	231000	76600	71000	12300	344000	60800	163000	5490	65300	107000	66000	42300	135000	87600	119000	27700	65700	263000	76000	68400	90000	208000	30900	15500	170000	41000	59300	0	328	346
Q8K2C9|HACD3_MOUSE	R.WLDES(+79.97)DAEM(+15.99)ELR.A	10.08	1.74	1.7	1480000	2070000	798000	1700000	1380000	897000	187000	761000	1450000	1590000	570000	538000	564000	1760000	775000	929000	595000	375000	635000	1700000	490000	1340000	816000	1710000	1100000	971000	1480000	1040000	1290000	382000	990000	1070000	110	121	Phosphorylation (STY); Oxidation (M)
Q8K2C9|HACD3_MOUSE	R.WLDES(+79.97)DAEMELR.A	19.54	12.43	1.6	307000	260000	22300	122000	523000	363000	9980	17200	545000	285000	434000	16300	133000	193000	105000	373000	277000	285000	415000	218000	548000	706000	20800	189000	267000	302000	62100	10000	198000	29600	95100	19000	110	121	Phosphorylation (STY)
P06800|PTPRC_MOUSE	K.TNS(+79.97)QDKIEFHNEVDGGK.Q	9.68	7.09	3.6	1280000	114000	19500	0	270000	85800	116000	76900	657000	13900	113000	2780	197000	51900	2900	31500	198000	184000	21400	44500	329000	253000	10300	23500	279000	312000	41200	12700	128000	9160	78500	22600	1227	1243	Phosphorylation (STY)
P06800|PTPRC_MOUSE	R.VFS(+79.97)KFPIK.D	13.68	5.85	5	127000	128000	23500	19600	60800	57800	156000	10200	246000	36700	140000	7340	81100	24900	7440	44800	61700	49700	46400	23100	91300	146000	10600	22200	100000	149000	47600	10200	63600	1390	65400	12000	652	659	Phosphorylation (STY)
P06800|PTPRC_MOUSE	R.LFLAEFQS(+79.97)IPR.V	11.95	2.48	4.2	28100	56500	0	36900	46300	49500	0	0	0	28300	27900	0	37000	43700	13100	66600	41900	52200	41400	0	49200	63600	0	0	51000	70100	0	0	48400	0	0	0	641	651	Phosphorylation (STY)
P08775|RPB1_MOUSE	K.YSPTSPTYS(+79.97)PTSPK.Y	13.19	4.04	2.9	646000	335000	167000	453000	160000	353000	340000	324000	558000	161000	187000	204000	279000	248000	299000	196000	244000	171000	429000	990000	253000	633000	207000	1000000	532000	210000	236000	626000	705000	195000	320000	558000	1909	1922	Phosphorylation (STY)
P08775|RPB1_MOUSE	K.YSPT(+79.97)SPTYSPTTPK.Y	16.82	2.42	2.4	551000	656000	356000	679000	533000	500000	617000	292000	885000	335000	271000	273000	120000	428000	118000	427000	122000	335000	238000	619000	145000	455000	350000	647000	446000	444000	210000	134000	609000	85000	457000	360000	1874	1887	Phosphorylation (STY)
P08775|RPB1_MOUSE	K.YSPTSPT(+79.97)YSPT(+79.97)SPK.Y	8.38	1.73	3	214000	190000	91700	236000	64000	128000	103000	34400	167000	226000	120000	89400	39100	184000	112000	133000	31500	65100	126000	246000	18400	81100	115000	223000	111000	76800	156000	50300	110000	12600	132000	188000	1909	1922	Phosphorylation (STY)
Q8CEC0|NUP88_MOUSE	K.VLS(+79.97)PQKPTITLSAYQR.K	10.7	2.65	2.2	226000	407000	115000	28700	194000	193000	345000	11400	355000	235000	206000	8360	83800	223000	97400	259000	28400	220000	159000	21700	115000	315000	143000	233000	155000	362000	235000	10400	138000	26700	212000	11900	708	723	Phosphorylation (STY)
Q8CEC0|NUP88_MOUSE	R.ILAET(+79.97)PDSFEK.H	11.67	2.74	3.8	138000	200000	87100	152000	160000	119000	78600	61500	202000	136000	85100	29400	92600	101000	85100	137000	84000	59200	100000	113000	82500	194000	96200	144000	131000	201000	133000	26200	117000	38000	98000	117000	522	532	Phosphorylation (STY)
Q8K3Z9|PO121_MOUSE	R.M(+15.99)VC(+57.02)S(+79.97)PVTVR.I	6.15	2	2.4	335000	482000	235000	389000	533000	206000	408000	187000	66900	370000	353000	140000	92900	335000	146000	380000	18200	86900	168000	497000	11100	346000	228000	736000	489000	438000	371000	309000	395000	123000	296000	351000	241	249	Oxidation (M); Carbamidomethylation; Phosphorylation (STY)
Q8K3Z9|PO121_MOUSE	R.SGPTSS(+79.97)PFSSPASSR.S	12.25	2.96	3.7	112000	117000	50700	191000	76700	65500	32400	99300	86600	83500	142000	56000	42800	50200	62200	98100	29900	77100	50000	293000	31200	74800	52100	172000	95700	179000	124000	191000	82600	21800	99400	168000	404	418	Phosphorylation (STY)
Q8K3Z9|PO121_MOUSE	R.TSS(+79.97)VSSLASAC(+57.02)TGGIPSSSR.N	16.71	2.42	2.3	168000	171000	57800	142000	63700	68400	108000	64400	181000	115000	108000	40400	84100	98700	45900	106000	49300	77300	58300	114000	66000	122000	68400	150000	111000	65200	90500	89700	102000	40200	63300	97100	365	384	Phosphorylation (STY); Carbamidomethylation
Q80YP0|CDK3_MOUSE	K.IGEGTY(+79.97)GVVYK.A	16.44	2.06	2.8	579000	755000	293000	450000	472000	478000	438000	207000	813000	633000	548000	223000	399000	409000	349000	593000	345000	250000	295000	733000	318000	549000	314000	621000	377000	532000	473000	358000	509000	131000	374000	453000	10	20	Phosphorylation (STY)
Q80YP0|CDK3_MOUSE	K.IGEGT(+79.97)YGVVYK.A	10.67	2.3	4.3	342000	608000	237000	622000	216000	507000	449000	211000	651000	438000	414000	169000	320000	314000	82800	285000	296000	255000	316000	4830	78500	475000	261000	523000	285000	265000	282000	25700	398000	122000	387000	353000	10	20	Phosphorylation (STY)
Q80YP0|CDK3_MOUSE	K.IGEGT(+79.97)Y(+79.97)GVVYK.A	20.37	5.68	1.8	180000	275000	112000	264000	80700	139000	45300	76100	191000	246000	211000	88800	21600	178000	120000	88300	73700	133000	134000	187000	59100	236000	107000	151000	146000	120000	162000	16700	129000	53200	146000	103000	10	20	Phosphorylation (STY)
P11440|CDK1_MOUSE	K.IGEGTY(+79.97)GVVYK.G	16.44	2.06	2.8	579000	755000	293000	450000	472000	478000	438000	207000	813000	633000	548000	223000	399000	409000	349000	593000	345000	250000	295000	733000	318000	549000	314000	621000	377000	532000	473000	358000	509000	131000	374000	453000	10	20	Phosphorylation (STY)
P11440|CDK1_MOUSE	K.IGEGT(+79.97)YGVVYK.G	10.67	2.3	4.3	342000	608000	237000	622000	216000	507000	449000	211000	651000	438000	414000	169000	320000	314000	82800	285000	296000	255000	316000	4830	78500	475000	261000	523000	285000	265000	282000	25700	398000	122000	387000	353000	10	20	Phosphorylation (STY)
P11440|CDK1_MOUSE	K.IGEGT(+79.97)Y(+79.97)GVVYK.G	20.37	5.68	1.8	180000	275000	112000	264000	80700	139000	45300	76100	191000	246000	211000	88800	21600	178000	120000	88300	73700	133000	134000	187000	59100	236000	107000	151000	146000	120000	162000	16700	129000	53200	146000	103000	10	20	Phosphorylation (STY)
P97377|CDK2_MOUSE	K.IGEGTY(+79.97)GVVYK.A	16.44	2.06	2.8	579000	755000	293000	450000	472000	478000	438000	207000	813000	633000	548000	223000	399000	409000	349000	593000	345000	250000	295000	733000	318000	549000	314000	621000	377000	532000	473000	358000	509000	131000	374000	453000	10	20	Phosphorylation (STY)
P97377|CDK2_MOUSE	K.IGEGT(+79.97)YGVVYK.A	10.67	2.3	4.3	342000	608000	237000	622000	216000	507000	449000	211000	651000	438000	414000	169000	320000	314000	82800	285000	296000	255000	316000	4830	78500	475000	261000	523000	285000	265000	282000	25700	398000	122000	387000	353000	10	20	Phosphorylation (STY)
P97377|CDK2_MOUSE	K.IGEGT(+79.97)Y(+79.97)GVVYK.A	20.37	5.68	1.8	180000	275000	112000	264000	80700	139000	45300	76100	191000	246000	211000	88800	21600	178000	120000	88300	73700	133000	134000	187000	59100	236000	107000	151000	146000	120000	162000	16700	129000	53200	146000	103000	10	20	Phosphorylation (STY)
Q69ZA1|CDK13_MOUSE	R.GGDVS(+79.97)PSPYSSSSWR.R	12.17	2.55	3.5	297000	265000	50100	186000	269000	160000	94300	96500	361000	189000	167000	48600	145000	142000	33700	186000	127000	143000	91500	156000	131000	223000	25200	221000	172000	254000	135000	110000	158000	42500	120000	102000	380	394	Phosphorylation (STY)
Q69ZA1|CDK13_MOUSE	R.SPYS(+79.97)PVLR.R	10.93	3.11	2.5	170000	195000	103000	182000	60800	173000	180000	55500	200000	188000	60600	46600	54300	82800	102000	71100	107000	65900	108000	134000	19200	85600	108000	171000	138000	53200	175000	87700	157000	49800	135000	7520	398	405	Phosphorylation (STY)
Q69ZA1|CDK13_MOUSE	R.ILELT(+79.97)PEPDRPR.I	17.45	2.46	1.1	59000	63400	33300	4450	32000	57600	10300	0	72800	42900	101000	5920	39500	36900	16900	49400	40600	58500	39300	0	43000	71600	29600	14900	57800	57900	47700	0	40800	5490	69100	0	1241	1252	Phosphorylation (STY)
Q60953|PML_MOUSE	R.LATSS(+79.97)PEQSWPSTFK.A	8.95	1.99	4.3	3550000	4210000	750000	2770000	3970000	3550000	3020000	963000	6150000	2850000	3960000	779000	849000	2160000	1410000	2030000	1020000	3620000	1940000	5620000	2270000	2610000	845000	6770000	2910000	2880000	1570000	4000000	3480000	679000	1320000	3960000	511	525	Phosphorylation (STY)
Q60953|PML_MOUSE	K.ATSPPHLDGTS(+79.97)NPESTVPEK.K	15.79	1.7	3.7	3890000	3890000	1150000	1510000	2800000	2330000	2210000	1360000	2280000	2530000	3340000	787000	1180000	2450000	1170000	3090000	1010000	946000	1430000	3850000	985000	3030000	1650000	4190000	2120000	3690000	2520000	680000	1960000	329000	2260000	2310000	526	545	Phosphorylation (STY)
Q60953|PML_MOUSE	K.AT(+79.97)SPPHLDGTSNPESTVPEK.K	19.38	6.42	1.9	3330000	1780000	423000	612000	2000000	1090000	737000	525000	2960000	962000	1340000	335000	987000	900000	394000	1330000	875000	440000	524000	1420000	875000	1250000	537000	1740000	1190000	1590000	898000	194000	1180000	130000	769000	794000	526	545	Phosphorylation (STY)
Q60953|PML_MOUSE	K.VPAPPGS(+79.97)PC(+57.02)R.Q	4.57	1.43	2.4	3580000	867000	369000	5150000	2740000	611000	3570000	2070000	745000	4430000	3160000	239000	354000	2280000	788000	3610000	296000	20800	384000	7870000	328000	2970000	2450000	8820000	1710000	4200000	3970000	3940000	1970000	877000	2620000	4270000	11	20	Phosphorylation (STY); Carbamidomethylation
Q60953|PML_MOUSE	R.LAT(+79.97)SSPEQSWPSTFK.A	10.06	1.11	1.6	176000	597000	346000	421000	204000	372000	454000	210000	246000	579000	590000	225000	55500	353000	321000	490000	54500	280000	245000	488000	164000	382000	358000	557000	13900	427000	427000	318000	296000	115000	396000	338000	511	525	Phosphorylation (STY)
Q60953|PML_MOUSE	R.LATS(+79.97)S(+79.97)PEQSWPSTFK.A	20.07	6.85	2.1	704000	786000	231000	334000	618000	364000	77100	181000	579000	483000	663000	154000	245000	499000	199000	398000	245000	127000	193000	405000	275000	498000	250000	281000	406000	620000	455000	160000	289000	93800	293000	92000	511	525	Phosphorylation (STY)
Q60953|PML_MOUSE	K.ATS(+79.97)PPHLDGTSNPESTVPEKK.I	8.13	5.36	4.1	505000	463000	510000	1170000	367000	898000	520000	522000	2900000	253000	1400000	177000	205000	684000	297000	557000	826000	144000	322000	1110000	942000	1530000	332000	3170000	1320000	1730000	319000	152000	234000	132000	582000	475000	526	546	Phosphorylation (STY)
Q99PG2|OGFR_MOUSE	K.IALNLEGC(+57.02)ALS(+79.97)PTSQEPR.E	15.22	2.72	2.7	474000	604000	352000	601000	459000	513000	541000	234000	795000	706000	602000	198000	335000	481000	377000	658000	264000	460000	388000	641000	340000	573000	362000	754000	436000	553000	499000	410000	483000	145000	341000	304000	393	410	Carbamidomethylation; Phosphorylation (STY)
Q8CHW4|EI2BE_MOUSE	R.AGS(+79.97)PQLDDIR.V	13.23	3.78	2.6	3010000	4050000	1280000	3330000	2890000	2590000	685000	1650000	4390000	3150000	3220000	1010000	1670000	2440000	1460000	3310000	1510000	1000000	1440000	4560000	1490000	3330000	1730000	4980000	2290000	960000	2640000	1700000	2560000	762000	2270000	3060000	538	547	Phosphorylation (STY)
P27546|MAP4_MOUSE	K.GQSTVPPC(+57.02)T(+79.97)ASPEPVK.A	13.63	4.4	1.8	1910000	1900000	585000	371000	1500000	1340000	771000	711000	2050000	736000	1500000	497000	891000	1140000	738000	436000	670000	342000	171000	2040000	772000	1670000	604000	2210000	1290000	1810000	306000	1130000	95700	174000	1190000	895000	588	603	Carbamidomethylation; Phosphorylation (STY)
P27546|MAP4_MOUSE	K.DM(+15.99)S(+79.97)PLPESEVTLGK.D	23.66	3.71	3	1120000	1820000	812000	1650000	925000	777000	1070000	733000	1500000	1440000	768000	543000	863000	1280000	632000	1260000	533000	612000	579000	1490000	319000	995000	946000	1850000	876000	1240000	1390000	911000	1160000	429000	975000	1190000	473	486	Oxidation (M); Phosphorylation (STY)
P27546|MAP4_MOUSE	R.LATTVS(+79.97)APDLK.S	15.39	2.65	2.8	848000	1090000	590000	1380000	527000	784000	992000	483000	1260000	1090000	1070000	370000	488000	747000	653000	863000	491000	384000	646000	1260000	400000	916000	499000	1360000	662000	547000	918000	806000	828000	309000	825000	166000	896	906	Phosphorylation (STY)
P27546|MAP4_MOUSE	K.ALETM(+15.99)AEQT(+79.97)TDVVHSPSTDTTPGPDTEAALAK.D	23.37	11.61	2.4	701000	1110000	595000	1130000	675000	739000	795000	483000	793000	818000	1000000	128000	317000	748000	523000	496000	144000	203000	433000	6580	148000	773000	650000	1080000	482000	1010000	1070000	557000	597000	317000	553000	525000	240	271	Oxidation (M); Phosphorylation (STY)
P27546|MAP4_MOUSE	K.DM(+15.99)S(+79.97)PSAETEAPLAK.N	10.12	2.22	2.4	796000	914000	347000	245000	536000	319000	506000	80400	753000	272000	660000	305000	413000	639000	311000	344000	210000	103000	68100	907000	118000	482000	414000	1100000	469000	820000	299000	736000	582000	108000	539000	426000	515	528	Oxidation (M); Phosphorylation (STY)
P27546|MAP4_MOUSE	K.DMS(+79.97)PLPESEVTLGK.D	14.82	5.63	5.6	289000	303000	59500	122000	391000	513000	179000	58000	604000	259000	429000	70000	120000	144000	229000	301000	250000	515000	458000	253000	140000	385000	61000	162000	233000	188000	148000	20400	200000	28300	170000	37400	473	486	Phosphorylation (STY)
P27546|MAP4_MOUSE	K.VGS(+79.97)LDNVGHLPAGGAVK.T	9.55	2.22	1.4	261000	519000	150000	51900	233000	300000	107000	45300	651000	88500	362000	76300	256000	253000	114000	217000	252000	326000	222000	0	227000	422000	144000	487000	337000	525000	289000	0	255000	60400	340000	26600	1044	1060	Phosphorylation (STY)
P27546|MAP4_MOUSE	K.ALETMAEQTTDVVHS(+79.97)PSTDTTPGPDTEAALAK.D	17.75	9.07	1.7	167000	123000	16800	41300	323000	265000	160000	0	224000	83700	262000	0	71200	84800	51200	209000	61800	280000	282000	158000	210000	365000	14800	158000	98800	213000	58000	6010	91700	28400	66300	0	240	271	Phosphorylation (STY)
P27546|MAP4_MOUSE	K.DVTLPLEAERPLVTDM(+15.99)TPS(+79.97)LETEM(+15.99)TLGK.E	13.98	8.94	2.4	87500	172000	80300	72900	64800	49800	35100	52200	121000	222000	123000	90800	62600	163000	95800	105000	41600	0	67000	95700	22300	44100	138000	168000	104000	207000	266000	135000	143000	38300	62900	130000	431	458	Oxidation (M); Phosphorylation (STY)
P27546|MAP4_MOUSE	K.VAEFNNVT(+79.97)PLSEEEVTSVKDM(+15.99)SPSAETEAPLAK.N	14.49	3.71	1.8	83100	134000	86600	354000	89400	95500	45500	97700	135000	86200	128000	39300	52500	142000	96400	131000	57900	58400	90500	0	30800	76800	91700	236000	85800	162000	173000	148000	49200	37800	79100	51900	496	528	Phosphorylation (STY); Oxidation (M)
P27546|MAP4_MOUSE	K.VAEFNNVTPLSEEEVTSVKDM(+15.99)S(+79.97)PSAETEAPLAK.N	15.01	10.2	2	57600	118000	74400	419000	84200	113000	35000	0	104000	139000	155000	29700	48800	168000	74900	128000	51000	45400	83800	0	47100	118000	97100	258000	100000	103000	218000	155000	53600	18200	93000	29100	496	528	Oxidation (M); Phosphorylation (STY)
P27546|MAP4_MOUSE	K.VAEFNNVTPLS(+79.97)EEEVTSVK.D	11.04	2.58	3.6	247000	296000	214000	222000	134000	220000	298000	118000	376000	415000	254000	160000	58200	281000	188000	274000	64400	163000	177000	384000	131000	252000	195000	358000	217000	203000	278000	258000	231000	40700	162000	124000	496	514	Phosphorylation (STY)
P27546|MAP4_MOUSE	K.ATS(+79.97)PSTLVSTGPSSR.S	10.45	1.84	2.9	14400	44100	13200	0	19700	39700	17300	0	28500	59400	43500	24100	15900	30200	26300	14900	10700	29500	14500	74500	14100	22800	31000	6020	29800	34600	17800	27200	29800	3950	39500	59700	783	797	Phosphorylation (STY)
Q924A2|CIC_MOUSE	R.AVS(+79.97)PAVPFSR.S	13.78	3.44	3.5	430000	530000	292000	574000	191000	376000	171000	187000	604000	480000	172000	204000	7250	294000	322000	190000	246000	368000	306000	429000	223000	418000	293000	525000	311000	399000	452000	78300	362000	103000	331000	365000	764	773	Phosphorylation (STY)
Q924A2|CIC_MOUSE	R.SS(+79.97)PPPPLPAEERPGTK.G	12.32	2.77	4.5	508000	489000	164000	213000	403000	138000	197000	31300	581000	220000	423000	60000	212000	279000	129000	323000	213000	143000	192000	341000	221000	468000	129000	494000	352000	153000	345000	39200	290000	27100	302000	93100	2147	2162	Phosphorylation (STY)
Q924A2|CIC_MOUSE	K.AQSVS(+79.97)PVQATPSGGSAQLLPGK.V	13.97	2.26	2.7	126000	133000	85900	197000	111000	160000	144000	73400	153000	163000	141000	53100	95200	129000	86900	88100	86000	49900	85600	153000	52100	122000	103000	162000	85200	144000	138000	89900	71000	32200	107000	106000	1805	1826	Phosphorylation (STY)
Q924A2|CIC_MOUSE	R.TQS(+79.97)LSALPK.E	13.88	3.4	3.7	116000	174000	67000	169000	125000	131000	86800	66800	167000	150000	130000	58800	80800	85700	79800	60600	80600	68500	88400	167000	71200	155000	48700	177000	109000	86600	136000	35100	119000	40700	109000	113000	1078	1086	Phosphorylation (STY)
Q3TBD2|HMHA1_MOUSE	R.AGS(+79.97)PNPQSSSGELPR.K	8.87	2.15	2.4	729000	1750000	611000	1680000	380000	1130000	1250000	757000	1760000	1160000	1340000	377000	770000	1200000	531000	1420000	608000	767000	1010000	2230000	680000	1270000	842000	2700000	234000	1260000	1320000	1220000	1220000	313000	883000	1280000	21	35	Phosphorylation (STY)
Q3TBD2|HMHA1_MOUSE	R.KGS(+79.97)FNPGDASGPEAAGSPPEEGGTSEAAPNK.D	10.04	4.74	2.6	2540000	1900000	262000	742000	939000	1150000	491000	320000	2800000	449000	716000	240000	296000	991000	174000	456000	166000	602000	287000	334000	305000	1070000	362000	1630000	1310000	884000	332000	348000	925000	219000	829000	251000	575	605	Phosphorylation (STY)
Q3TBD2|HMHA1_MOUSE	K.S(+79.97)WPISISDTEVGLDTSSGDLK.K	27.43	5.56	2.2	177000	515000	219000	288000	432000	425000	228000	177000	507000	561000	651000	217000	203000	625000	308000	561000	347000	511000	306000	243000	433000	559000	287000	35800	306000	403000	468000	128000	427000	110000	266000	183000	618	638	Phosphorylation (STY)
Q3TBD2|HMHA1_MOUSE	R.YDFEPYVSNNSWS(+79.97)PIM(+15.99)R.T	13.35	7.8	2.2	383000	607000	62100	259000	526000	149000	120000	2570	747000	349000	322000	8800	264000	149000	49800	210000	197000	104000	86500	108000	221000	337000	61100	343000	433000	775000	414000	58600	284000	2850	187000	23500	556	572	Phosphorylation (STY); Oxidation (M)
Q810V0|MPP10_MOUSE	R.VTFALPDDEAEDTS(+79.97)PLAVK.Q	12.99	6.46	3	393000	520000	277000	452000	411000	311000	291000	248000	634000	565000	613000	59400	340000	437000	108000	453000	275000	231000	287000	708000	272000	406000	332000	600000	294000	440000	302000	343000	146000	118000	105000	294000	333	351	Phosphorylation (STY)
Q3UPL0|SC31A_MOUSE	K.DSDQVAQS(+79.97)DGEESPAAEEQLLGER.I	30.25	5.01	1.6	501000	593000	233000	498000	183000	348000	138000	257000	384000	387000	624000	195000	156000	450000	249000	395000	142000	241000	325000	764000	68700	409000	275000	556000	274000	581000	404000	389000	244000	126000	226000	449000	519	542	Phosphorylation (STY)
Q3UPL0|SC31A_MOUSE	K.DSDQVAQSDGEES(+79.97)PAAEEQLLGER.I	7.38	1.96	3.5	11000	24600	23000	58100	26700	18200	12800	29000	11900	9370	31800	9120	12600	9660	11400	28700	9030	17700	4630	80700	8760	21300	6100	62000	15000	0	12700	46700	0	8480	13600	79100	519	542	Phosphorylation (STY)
Q80U72|SCRIB_MOUSE	K.TTEAPC(+57.02)SPGSQQPPS(+79.97)PDELPANVK.Q	29.73	4.62	1.7	285000	375000	149000	369000	147000	206000	283000	147000	335000	305000	350000	107000	42100	245000	190000	318000	47900	70500	182000	432000	43400	311000	201000	225000	188000	387000	272000	262000	193000	80800	177000	263000	1278	1301	Carbamidomethylation; Phosphorylation (STY)
Q80U72|SCRIB_MOUSE	R.M(+15.99)QS(+79.97)PELPAPER.A	12.45	2.14	2.2	89800	108000	45500	35500	42600	44400	65200	47800	93600	29300	43100	34800	41200	75100	41400	38700	27800	25200	9380	84200	10300	60000	51500	0	67400	42800	80300	50000	17400	23800	52700	48300	1455	1465	Oxidation (M); Phosphorylation (STY)
B1AY13|UBP24_MOUSE	R.VSDQNS(+79.97)PVLPK.K	7.01	1.77	2.2	307000	1110000	535000	1180000	1280000	878000	1360000	474000	992000	1230000	867000	422000	582000	941000	556000	998000	417000	414000	711000	1660000	431000	649000	660000	1770000	104000	676000	1000000	911000	754000	268000	552000	1060000	2039	2049	Phosphorylation (STY)
B1AY13|UBP24_MOUSE	R.TISAQDT(+79.97)LAYATALLNEK.E	15.15	4.06	5.5	64500	282000	122000	365000	182000	277000	39200	78900	225000	261000	419000	196000	66300	294000	279000	470000	159000	309000	274000	325000	230000	359000	155000	295000	150000	208000	363000	112000	213000	52100	200000	134000	2556	2573	Phosphorylation (STY)
B1AY13|UBP24_MOUSE	K.TLLSETSSQSSKS(+79.97)PSLSSK.Q	6.97	3.21	6.8	92500	96200	840	14300	46100	1590	98200	25800	27000	26400	65600	16200	28600	75100	43300	76000	31700	21100	58500	117000	9640	107000	47900	97200	64800	54900	86400	9840	61400	19900	67700	31000	1126	1144	Phosphorylation (STY)
P62281|RS11_MOUSE	K.EAIEGTYIDKK.C	9.24	5.72	1.7	52600	27800	18600	0	238000	104000	51800	0	250000	29400	55400	0	125000	38500	14200	8990	85700	144000	51100	0	67700	119000	26900	19600	99700	178000	22100	0	83500	9690	38700	0	49	59
Q6P3Y5|Z280C_MOUSE	R.ASS(+79.97)PPSSTIPSTSLQLSVPK.S	27.57	4.68	2.1	334000	245000	143000	292000	241000	132000	230000	117000	399000	310000	213000	96400	193000	175000	155000	229000	159000	178000	149000	211000	172000	208000	154000	249000	221000	244000	164000	137000	211000	56200	157000	165000	530	549	Phosphorylation (STY)
Q6P3Y5|Z280C_MOUSE	R.ASSPPSST(+79.97)IPSTSLQLSVPK.S	21.12	4.86	3.5	163000	279000	92700	234000	157000	154000	211000	100000	187000	319000	240000	92600	74800	197000	168000	201000	64500	120000	138000	224000	65100	33400	139000	225000	92300	189000	223000	165000	129000	47900	164000	155000	530	549	Phosphorylation (STY)
Q8BJ05|ZC3HE_MOUSE	R.DLVQPDKPAS(+79.97)PK.F	8.48	1.61	1.9	620000	596000	211000	497000	437000	394000	455000	258000	66500	341000	488000	94200	213000	313000	139000	426000	28400	343000	316000	702000	155000	512000	187000	1140000	384000	556000	387000	334000	394000	103000	350000	333000	506	517	Phosphorylation (STY)
Q99K01|PDXD1_MOUSE	K.VQGTGVT(+79.97)PPPTPLGTR.S	17.77	2.92	2.1	2210000	3200000	1770000	2880000	2300000	2600000	2940000	965000	3470000	2880000	2430000	1140000	755000	1690000	1760000	1070000	503000	1950000	1590000	2200000	453000	2720000	1760000	2830000	1900000	2650000	2500000	191000	2370000	719000	1980000	516000	681	696	Phosphorylation (STY)
Q61937|NPM_MOUSE	K.VKLDEDDEDDDEDDEDDEDDDDDDFDEEETEEK.V	23.6	3.25	2.1	1010000	1890000	662000	764000	920000	1470000	40300	488000	593000	1440000	1750000	350000	394000	2410000	615000	210000	152000	450000	1040000	1800000	744000	2220000	809000	673000	1170000	1100000	529000	184000	853000	521000	154000	1210000	156	188
Q61937|NPM_MOUSE	K.LDEDDEDDDEDDEDDEDDDDDDFDEEETEEKVPVK.K	26.52	9.43	2.2	804000	1150000	487000	408000	2040000	1570000	89800	180000	684000	1010000	727000	188000	439000	2270000	478000	230000	223000	356000	658000	732000	477000	1650000	625000	337000	851000	2790000	248000	107000	674000	553000	66300	485000	158	192
Q61937|NPM_MOUSE	K.C(+57.02)GSGPVHISGQHLVAVEEDAES(+79.97)EDEDEEDVK.L	23.99	15.42	1.4	1250000	1410000	114000	0	1110000	498000	258000	105000	1420000	149000	882000	0	107000	517000	153000	217000	149000	304000	297000	0	720000	1860000	122000	0	826000	2440000	481000	0	505000	41800	382000	0	104	134	Carbamidomethylation; Phosphorylation (STY)
Q61937|NPM_MOUSE	K.DELHIVEAEAM(+15.99)NYEGS(+79.97)PIK.V	10.87	4.58	3	356000	264000	181000	65500	306000	142000	161000	53600	437000	107000	353000	62600	142000	142000	73900	233000	144000	104000	54900	292000	147000	222000	77200	81400	244000	296000	252000	3700	199000	48700	127000	4240	55	73	Oxidation (M); Phosphorylation (STY)
Q61937|NPM_MOUSE	K.DELHIVEAEAMNYEGS(+79.97)PIK.V	8.91	4.83	4.1	60500	125000	0	19000	226000	208000	91200	0	211000	50800	344000	0	26500	108000	5790	161000	87500	89100	168000	13100	133000	491000	6190	110000	69200	159000	38000	0	80000	8580	50300	0	55	73	Phosphorylation (STY)
Q61937|NPM_MOUSE	K.VDNDENEHQLSLR.T	6.95	7.57	5.2	48800	21300	18900	0	464000	184000	72100	377	538000	36900	80900	1910	150000	63900	14400	5170	120000	246000	58300	0	103000	203000	43700	0	151000	244000	23800	650	109000	26600	43600	445	33	45
Q8K394|PLCL2_MOUSE	R.TPS(+79.97)PAAGPVPR.D	9.88	1.41	2	125000	167000	96800	199000	50200	148000	156000	69800	82000	169000	196000	63900	60200	86300	88800	176000	46500	66800	106000	205000	47400	129000	97000	245000	77000	60100	158000	97900	113000	33900	107000	128000	85	95	Phosphorylation (STY)
Q8K394|PLCL2_MOUSE	K.LSS(+79.97)NC(+57.02)SGVEGDVTDEDEGAEM(+15.99)SQR.M	18.68	6.82	2.8	148000	180000	57400	175000	39000	88700	13000	82500	88300	87900	123000	24800	50100	75900	29500	117000	24100	29100	35500	247000	19800	87000	48200	268000	95700	150000	97300	155000	53100	19300	100000	156000	573	596	Phosphorylation (STY); Carbamidomethylation; Oxidation (M)
Q3TFK5|GPTC4_MOUSE	R.QGTAIGS(+79.97)EEEEAAGESGPR.E	12.99	4.21	2.9	113000	107000	32600	118000	96600	59500	2040	55100	94100	49700	68700	24100	36700	54900	15500	80800	24500	33400	50500	92200	31400	101000	39500	16900	88200	52100	50800	48300	47600	19200	65600	69000	252	270	Phosphorylation (STY)
Q9JI10|STK3_MOUSE	R.ELEEEEENS(+79.97)DEDELDSHTM(+15.99)VK.T	21.74	8.8	1.7	317000	506000	106000	416000	230000	234000	34300	248000	268000	168000	407000	90900	169000	317000	131000	315000	125000	106000	146000	812000	66700	309000	101000	633000	155000	175000	217000	259000	151000	65500	130000	241000	308	328	Phosphorylation (STY); Oxidation (M)
Q9JI10|STK3_MOUSE	K.LADFGVAGQLTDT(+79.97)M(+15.99)AK.R	8.25	2.42	3.6	109000	117000	90600	84900	62900	45500	162000	36500	101000	178000	230000	32400	31000	111000	28100	52500	106000	49800	39600	131000	10900	40600	79000	100000	55200	158000	67800	95000	207000	30800	204000	70700	162	177	Phosphorylation (STY); Oxidation (M)
Q8BYR2|LATS1_MOUSE	K.QITTS(+79.97)PITVR.K	22.1	3.46	1.3	235000	235000	107000	326000	193000	180000	223000	116000	277000	265000	203000	101000	157000	129000	164000	251000	144000	130000	116000	258000	113000	232000	164000	297000	160000	233000	158000	183000	200000	58800	171000	126000	608	617	Phosphorylation (STY)
Q8BZ03|KPCD2_MOUSE	R.LGS(+79.97)SESLPC(+57.02)TAEELSR.S	12.81	1.76	4.2	236000	234000	65000	188000	241000	229000	229000	93500	339000	302000	223000	51300	152000	192000	76400	247000	120000	146000	158000	163000	114000	230000	144000	100000	191000	314000	189000	169000	213000	88000	146000	106000	209	224	Phosphorylation (STY); Carbamidomethylation
Q8BZ03|KPCD2_MOUSE	R.S(+79.97)VVGTPAYLAPEVLLNQGYNR.S	10.12	3.45	3.7	14300	50400	19300	23300	14200	40100	6400	1790	33000	71300	37200	18400	16500	23300	39500	0	0	40400	36800	0	24800	40000	28400	12400	19600	33200	61400	0	23400	0	20800	1860	711	731	Phosphorylation (STY)
Q14AX6|CDK12_MOUSE	K.AIT(+79.97)PPQQPYK.K	33.63	4.48	2.5	474000	555000	241000	416000	390000	391000	444000	132000	469000	509000	170000	173000	248000	308000	244000	135000	213000	296000	64200	488000	216000	440000	285000	589000	350000	202000	405000	323000	383000	115000	326000	332000	686	695	Phosphorylation (STY)
Q14AX6|CDK12_MOUSE	K.NNS(+79.97)PAPPQPAPVK.A	9.19	4.04	6.4	57100	47300	48500	129000	15700	23800	19600	64600	8240	95200	19300	42400	2660	26800	47800	72300	12000	32800	40500	176000	29000	17500	69100	215000	25200	33000	63400	97000	35300	17700	26200	118000	1077	1089	Phosphorylation (STY)
Q61216|MRE11_MOUSE	K.NYSETIEVDDS(+79.97)DEDDIFPTNSR.A	19.02	7.76	2.1	50700	156000	36600	185000	80900	83300	0	52800	56400	134000	219000	89700	27100	198000	166000	135000	20200	38800	90000	268000	43300	112000	93100	181000	69600	120000	145000	31900	23600	20300	81400	107000	638	659	Phosphorylation (STY)
Q61216|MRE11_MOUSE	M(+15.99)S(+79.97)PTDPLDDEDTFK.I	13.65	1.83	1.8	0	59100	31700	44500	26000	13300	33800	36300	0	59500	45100	28000	36300	46900	36800	52400	12100	17600	17000	79500	0	14200	31100	59100	17200	21100	45400	55300	30400	13200	28500	60100	1	14	Oxidation (M); Phosphorylation (STY)
P51859|HDGF_MOUSE	R.AGDVLEDS(+79.97)PK.R	4.86	1.2	1.7	2620000	3760000	1370000	2520000	2490000	2420000	2530000	1580000	540000	3370000	3040000	1220000	1150000	2400000	1450000	3350000	266000	1650000	1650000	4980000	260000	3130000	1620000	6580000	1860000	3320000	2540000	3240000	2420000	763000	2310000	3510000	158	167	Phosphorylation (STY)
P51859|HDGF_MOUSE	K.GSAEGS(+79.97)S(+79.97)DEEGKLVIDEPAK.E	13.36	4.37	2.5	3550000	5030000	891000	1770000	1630000	2050000	683000	816000	3820000	956000	2560000	531000	1240000	2790000	690000	1940000	1430000	1710000	1290000	1340000	1480000	3520000	722000	1920000	2400000	4370000	2210000	278000	1720000	510000	1800000	649000	127	146	Phosphorylation (STY)
P51859|HDGF_MOUSE	R.AGDVLEDS(+79.97)PKRPK.E	5.11	2.91	1.9	2290000	945000	120000	132000	1450000	466000	310000	490	2550000	77200	1090000	12800	652000	106000	39600	225000	521000	875000	184000	0	637000	1470000	48000	750000	1340000	1870000	216000	0	861000	5450	514000	0	158	170	Phosphorylation (STY)
P51859|HDGF_MOUSE	K.NST(+79.97)PSEPDSGQGPPAEEEEGEEEAAKEEAEAQGVR.D	28.72	4.61	1.6	366000	663000	233000	420000	253000	416000	244000	219000	533000	271000	323000	113000	71800	494000	201000	269000	150000	182000	267000	732000	54300	607000	240000	825000	323000	367000	492000	355000	204000	139000	338000	298000	198	232	Phosphorylation (STY)
P51859|HDGF_MOUSE	K.GS(+79.97)AEGSSDEEGKLVIDEPAK.E	9.56	3.23	4.6	556000	594000	193000	565000	159000	212000	326000	250000	559000	207000	570000	80700	141000	95500	189000	216000	138000	264000	249000	638000	241000	293000	114000	1130000	243000	261000	363000	403000	274000	33200	194000	461000	127	146	Phosphorylation (STY)
P51859|HDGF_MOUSE	K.NSTPS(+79.97)EPDSGQGPPAEEEEGEEEAAKEEAEAQGVR.D	10.06	5.06	4.4	5270	779000	242000	395000	0	472000	222000	219000	798000	353000	320000	121000	88200	0	184000	12700	206000	0	0	800000	81700	663000	248000	830000	501000	395000	504000	318000	10500	1120	311000	321000	198	232	Phosphorylation (STY)
Q8BTI8|SRRM2_MOUSE	R.TS(+79.97)PLM(+15.99)LDR.A	9.59	1.03	2.5	4680000	5960000	2320000	1570000	1370000	3170000	2910000	2430000	5320000	1280000	1010000	1630000	3100000	3500000	2050000	1990000	2370000	1030000	658000	5310000	1410000	3650000	1750000	6890000	3680000	1210000	4780000	2930000	614000	1430000	3550000	3680000	2350	2357	Phosphorylation (STY); Oxidation (M)
Q8BTI8|SRRM2_MOUSE	K.RVPS(+79.97)PTPVPK.E	5.79	1.87	2.1	5560000	4600000	1280000	2950000	3760000	2900000	4970000	1030000	6070000	1750000	4120000	685000	2080000	1760000	773000	2700000	2080000	2950000	1890000	2560000	2100000	4500000	1130000	8340000	3530000	4690000	2650000	1340000	2850000	514000	2500000	1070000	2532	2541	Phosphorylation (STY)
Q8BTI8|SRRM2_MOUSE	K.SEQPLSQVLPSLS(+79.97)PEHK.E	9.43	3.33	4.4	5870000	4480000	2140000	5490000	3770000	4000000	3700000	2300000	4720000	2800000	3440000	1300000	1330000	4470000	1740000	3690000	1700000	2420000	2670000	5980000	1190000	4460000	1430000	8090000	2740000	4350000	3510000	1980000	2330000	863000	3100000	947000	1204	1220	Phosphorylation (STY)
Q8BTI8|SRRM2_MOUSE	R.SS(+79.97)SPVTELTAR.S	13.8	3.99	3.8	2460000	2220000	571000	1060000	2000000	1850000	1400000	756000	3380000	1330000	597000	781000	996000	1220000	815000	1210000	1040000	1560000	987000	3200000	984000	2030000	1090000	3630000	1540000	603000	1320000	1670000	748000	238000	908000	1630000	1066	1076	Phosphorylation (STY)
Q8BTI8|SRRM2_MOUSE	R.VPS(+79.97)PTPVPK.E	7.16	1.67	1.9	234000	1170000	687000	1310000	216000	1100000	1310000	517000	957000	1150000	830000	563000	586000	707000	497000	1200000	536000	586000	785000	1570000	484000	592000	736000	2000000	327000	432000	1070000	974000	791000	310000	460000	1070000	2533	2541	Phosphorylation (STY)
Q8BTI8|SRRM2_MOUSE	K.AAETPAVASC(+57.02)WSGPQVS(+79.97)PEHK.E	13.47	5.54	3.3	3390000	771000	586000	1440000	1800000	1060000	1890000	514000	669000	912000	1040000	176000	1070000	1520000	374000	508000	969000	1710000	1140000	1700000	872000	2450000	703000	3180000	1640000	3010000	996000	944000	1380000	352000	145000	64800	1253	1273	Carbamidomethylation; Phosphorylation (STY)
Q8BTI8|SRRM2_MOUSE	K.SM(+15.99)LQT(+79.97)PPDQNLSGSK.S	14.57	2.68	2.2	1130000	1100000	440000	974000	203000	183000	736000	440000	999000	265000	818000	314000	532000	709000	410000	403000	357000	188000	200000	1080000	246000	693000	255000	1300000	634000	1030000	731000	748000	356000	83600	653000	770000	969	983	Oxidation (M); Phosphorylation (STY)
Q8BTI8|SRRM2_MOUSE	K.SGT(+79.97)PPRPGSVTNM(+15.99)QADEC(+57.02)TATPQR.Q	16.13	3.24	2.4	1690000	1300000	309000	531000	871000	639000	1030000	312000	1290000	265000	259000	102000	390000	714000	137000	324000	112000	428000	341000	805000	109000	309000	263000	2040000	506000	1120000	625000	523000	675000	213000	592000	272000	821	844	Phosphorylation (STY); Oxidation (M); Carbamidomethylation
Q8BTI8|SRRM2_MOUSE	R.S(+79.97)PVPSAFSDQSR.S	21.58	5.54	3.5	880000	618000	247000	633000	636000	388000	627000	405000	1100000	583000	709000	231000	391000	530000	322000	526000	325000	204000	287000	1030000	338000	433000	336000	1150000	613000	842000	558000	221000	477000	204000	343000	475000	2404	2415	Phosphorylation (STY)
Q8BTI8|SRRM2_MOUSE	K.IHTTALTGQS(+79.97)PPLASGHQGEGDAPSVEPGATNIQQPSS(+79.97)PAPSTK.Q	24.59	11.57	1.8	1250000	1540000	198000	0	1230000	881000	134000	0	1540000	153000	713000	5590	267000	727000	51000	512000	185000	553000	434000	0	238000	1400000	96300	0	798000	2020000	755000	0	523000	50300	407000	0	286	329	Phosphorylation (STY)
Q8BTI8|SRRM2_MOUSE	R.M(+15.99)APALSGANLT(+79.97)SPR.V	12.65	1.37	1.8	482000	656000	132000	883000	282000	325000	545000	274000	581000	559000	342000	257000	272000	363000	137000	599000	226000	248000	212000	646000	113000	392000	323000	849000	319000	366000	618000	413000	448000	152000	375000	455000	2324	2337	Oxidation (M); Phosphorylation (STY)
Q8BTI8|SRRM2_MOUSE	R.S(+79.97)RT(+79.97)PLLPR.K	9.97	3.27	3.1	921000	1360000	75500	123000	854000	553000	79700	6670	1280000	47400	1000000	39300	387000	411000	81200	683000	481000	584000	76200	9840	601000	1130000	107000	27100	753000	431000	462000	11300	479000	92900	477000	18100	1984	1991	Phosphorylation (STY)
Q8BTI8|SRRM2_MOUSE	K.M(+15.99)ELGT(+79.97)PLR.H	12.2	2.19	1.4	560000	565000	512000	632000	358000	145000	415000	353000	168000	285000	556000	325000	336000	427000	316000	317000	101000	35200	187000	826000	67500	68100	182000	996000	449000	662000	263000	594000	489000	104000	125000	585000	951	958	Oxidation (M); Phosphorylation (STY)
Q8BTI8|SRRM2_MOUSE	R.DKFSPT(+79.97)QDRPESSTVLK.V	13.55	8.51	3.4	2450000	1210000	172000	52200	1170000	172000	869000	5850	2080000	177000	641000	0	586000	268000	30500	175000	599000	799000	215000	25300	532000	1060000	2240	959000	1020000	559000	542000	8450	670000	75800	613000	0	1148	1164	Phosphorylation (STY)
Q8BTI8|SRRM2_MOUSE	K.VSS(+79.97)PVLETVQQR.T	16.82	1.49	3.5	3470000	5130000	2220000	4570000	2610000	3560000	4970000	1760000	5190000	4600000	2700000	1260000	922000	3300000	1950000	3900000	716000	1780000	2150000	5120000	764000	5330000	2620000	4990000	2180000	3280000	2680000	3110000	3060000	1040000	2750000	3440000	1358	1369	Phosphorylation (STY)
Q8BTI8|SRRM2_MOUSE	R.S(+79.97)PGM(+15.99)LEPLGSAR.T	6.71	2.37	3	819000	544000	402000	403000	630000	117000	514000	141000	952000	584000	330000	56800	397000	384000	238000	309000	230000	87900	176000	376000	38300	107000	390000	642000	353000	158000	497000	274000	449000	31100	405000	319000	2084	2095	Phosphorylation (STY); Oxidation (M)
Q8BTI8|SRRM2_MOUSE	R.SSS(+79.97)PVTELTARS(+79.97)PVK.Q	15.27	1.35	2.3	219000	588000	61900	392000	208000	357000	280000	108000	256000	292000	465000	61800	144000	377000	176000	423000	167000	206000	256000	445000	155000	398000	189000	440000	201000	472000	360000	203000	210000	93900	358000	113000	1066	1080	Phosphorylation (STY)
Q8BTI8|SRRM2_MOUSE	K.SGT(+79.97)PPRPGS(+79.97)VTNM(+15.99)QADEC(+57.02)TATPQR.Q	14.48	3.5	1.9	299000	653000	179000	125000	317000	217000	178000	148000	478000	104000	232000	55800	148000	322000	83000	271000	109000	104000	74500	389000	91000	324000	117000	700000	355000	463000	167000	204000	87400	64100	288000	97600	821	844	Phosphorylation (STY); Oxidation (M); Carbamidomethylation
Q8BTI8|SRRM2_MOUSE	R.SLS(+79.97)YS(+79.97)PVER.R	17.42	5.01	2	358000	529000	123000	407000	99400	170000	111000	103000	288000	273000	185000	125000	54800	262000	204000	191000	123000	64000	175000	514000	47900	116000	157000	463000	229000	113000	283000	39900	175000	13200	197000	321000	2644	2652	Phosphorylation (STY)
Q8BTI8|SRRM2_MOUSE	K.GHTQTWPDTS(+79.97)SPEVM(+15.99)QTQVESPLLQSK.S	8.87	4.24	4.6	637000	490000	98000	81600	157000	178000	116000	0	694000	46600	240000	0	54200	260000	8860	119000	141000	131000	92900	13700	73900	388000	23900	184000	345000	587000	370000	7290	196000	19800	284000	7890	1028	1054	Phosphorylation (STY); Oxidation (M)
Q8BTI8|SRRM2_MOUSE	R.TPAAAAAMNLAS(+79.97)PR.T	13.93	5.41	5.6	285000	251000	41400	199000	198000	419000	181000	46700	563000	268000	249000	24200	120000	95500	33400	160000	99300	445000	344000	136000	169000	488000	43500	106000	177000	128000	60000	6550	166000	30200	125000	117000	2213	2226	Phosphorylation (STY)
Q8BTI8|SRRM2_MOUSE	R.TPAAAAAM(+15.99)NLAS(+79.97)PR.T	16.7	2.05	2.3	780000	1080000	513000	327000	600000	210000	473000	249000	921000	531000	698000	336000	573000	648000	457000	186000	301000	354000	338000	765000	169000	613000	430000	985000	711000	977000	351000	309000	529000	119000	639000	452000	2213	2226	Oxidation (M); Phosphorylation (STY)
Q8BTI8|SRRM2_MOUSE	K.SLLPNSS(+79.97)QDELM(+15.99)EVEK.S	13.83	4.24	2.8	19800	30000	202000	285000	281000	177000	18400	134000	276000	246000	273000	109000	8370	201000	129000	252000	2890	23400	104000	211000	0	165000	170000	289000	203000	29300	249000	192000	239000	83600	213000	253000	1188	1203	Phosphorylation (STY); Oxidation (M)
Q8BTI8|SRRM2_MOUSE	K.SGT(+79.97)PPRPGSVTNM(+15.99)QADEC(+57.02)TAT(+79.97)PQR.Q	8.08	6.86	2.4	204000	95100	29500	81800	178000	78600	40600	41000	110000	44000	53500	10100	34700	139000	21800	74000	27500	48900	64800	396000	24900	175000	22700	653000	157000	238000	47400	57200	76900	27100	25800	8850	821	844	Phosphorylation (STY); Oxidation (M); Carbamidomethylation
Q8BTI8|SRRM2_MOUSE	R.RSS(+79.97)SELSPEVVEK.V	10.15	4.7	3	1220000	267000	266000	187000	816000	343000	225000	23700	773000	292000	923000	81700	385000	537000	163000	549000	397000	456000	365000	109000	443000	925000	140000	2470000	770000	949000	482000	3030	558000	73100	613000	35900	1337	1349	Phosphorylation (STY)
Q8BTI8|SRRM2_MOUSE	R.C(+57.02)RS(+79.97)PGM(+15.99)LEPLGSAR.T	11.09	5.31	2.2	253000	175000	9770	0	146000	27100	77400	0	254000	19300	189000	0	80200	34300	6960	33300	71300	69000	12100	0	59300	144000	3530	7430	140000	190000	27900	0	72300	6520	88800	0	2082	2095	Carbamidomethylation; Phosphorylation (STY); Oxidation (M)
Q8BTI8|SRRM2_MOUSE	R.TPAALAALSLTGSGT(+79.97)PPTAANYPSSSR.T	9.33	2.86	3.7	37100	53300	19800	36900	53000	54900	57300	17300	62000	104000	65500	15500	31800	92000	19400	39000	28300	39300	31500	51900	37400	83400	42200	46000	35200	61700	47200	11600	15500	5700	43100	50400	2254	2280	Phosphorylation (STY)
Q91WM3|U3IP2_MOUSE	R.RLPVS(+79.97)PVAGS	8.94	1.69	2.5	1030000	1440000	297000	1690000	434000	1160000	1470000	575000	1510000	1370000	525000	580000	599000	763000	316000	602000	615000	945000	868000	1270000	494000	716000	831000	1380000	926000	927000	1210000	894000	1120000	367000	1010000	224000	466	475	Phosphorylation (STY)
Q91WM3|U3IP2_MOUSE	R.LPVS(+79.97)PVAGS	30.33	4.27	1.7	289000	481000	371000	472000	283000	437000	513000	199000	325000	459000	219000	260000	185000	279000	320000	189000	114000	118000	306000	470000	59500	433000	335000	458000	206000	150000	511000	332000	357000	147000	406000	397000	467	475	Phosphorylation (STY)
Q9JM73|SRF_MOUSE	K.ALIQTC(+57.02)LNSPDS(+79.97)PPRSDPTTDQR.M	12.4	1.94	2	314000	515000	159000	299000	384000	350000	142000	61800	431000	262000	218000	48900	97000	448000	129000	133000	57600	118000	286000	209000	160000	501000	171000	363000	233000	199000	342000	0	210000	100000	248000	15000	209	231	Carbamidomethylation; Phosphorylation (STY)
Q9JM73|SRF_MOUSE	K.ALIQTC(+57.02)LNSPDS(+79.97)PPR.S	17.44	2.52	2.5	514000	706000	262000	104000	172000	490000	482000	236000	627000	560000	225000	199000	254000	520000	169000	489000	217000	311000	199000	471000	273000	580000	306000	515000	315000	543000	388000	362000	367000	148000	372000	246000	209	223	Carbamidomethylation; Phosphorylation (STY)
P53995|APC1_MOUSE	R.SFDFEGSLS(+79.97)PVIAPK.K	16.53	3.93	1.5	250000	339000	114000	247000	164000	238000	301000	68700	378000	361000	362000	145000	206000	241000	243000	308000	193000	213000	230000	308000	51700	138000	120000	235000	88500	289000	279000	141000	298000	84800	226000	88900	680	694	Phosphorylation (STY)
E9Q394|AKP13_MOUSE	K.SGSLDSELSVS(+79.97)PK.R	12.69	1.9	3.8	837000	976000	350000	968000	450000	371000	496000	422000	879000	622000	923000	313000	411000	517000	524000	637000	172000	305000	422000	1130000	249000	510000	429000	1220000	527000	512000	473000	731000	460000	213000	546000	749000	2682	2694	Phosphorylation (STY)
E9Q394|AKP13_MOUSE	R.S(+79.97)AVLLADEATAAPM(+15.99)FTNR.R	16.77	2.16	2.8	1090000	1630000	1070000	1700000	1040000	837000	1140000	780000	1810000	1450000	1460000	712000	913000	1180000	900000	898000	616000	707000	609000	1400000	486000	940000	1110000	1740000	1080000	1470000	1610000	1010000	1270000	425000	998000	744000	1839	1856	Phosphorylation (STY); Oxidation (M)
E9Q394|AKP13_MOUSE	K.FLSHS(+79.97)TDSLNK.I	8.95	1.65	3.3	346000	321000	102000	103000	243000	175000	255000	93500	410000	129000	297000	36800	145000	187000	34200	163000	131000	187000	166000	784	151000	367000	73400	9160	267000	318000	195000	28800	203000	44300	239000	33800	1888	1898	Phosphorylation (STY)
E9Q394|AKP13_MOUSE	R.NSLM(+15.99)SLS(+79.97)EEHLEPDQR.Q	14.15	3.51	1.8	284000	320000	77400	171000	169000	134000	63500	79600	316000	102000	360000	31100	109000	184000	59100	200000	116000	104000	108000	117000	77000	200000	61800	413000	152000	290000	177000	63200	145000	49200	185000	5320	1607	1622	Oxidation (M); Phosphorylation (STY)
E9Q394|AKP13_MOUSE	R.SFS(+79.97)LEGLTGGGVGNKPSSSLEM(+15.99)SSANSSELR.N	14.34	3.82	3	310000	316000	96100	60600	251000	178000	170000	14600	331000	67700	381000	6310	89900	297000	56900	165000	76900	151000	134000	0	71400	232000	87100	75100	208000	337000	169000	12500	155000	36900	142000	0	1567	1597	Phosphorylation (STY); Oxidation (M)
E9Q394|AKP13_MOUSE	R.S(+79.97)AVLLADEATAAPMFTNR.R	16.23	4.65	3.5	222000	334000	72800	143000	678000	503000	371000	10900	422000	343000	518000	29000	235000	225000	202000	428000	375000	639000	360000	158000	642000	187000	78300	121000	292000	398000	118000	31300	297000	57600	188000	11600	1839	1856	Phosphorylation (STY)
E9Q394|AKP13_MOUSE	K.SVS(+79.97)IQNITGVGNDENM(+15.99)SNTWK.F	10.47	2.53	2	83600	166000	55000	76700	82400	85700	78600	36000	107000	98600	171000	30100	19700	177000	37900	62000	29500	73300	82800	0	40700	79400	75800	89500	67800	146000	138000	14700	67500	29000	113000	5670	1867	1887	Phosphorylation (STY); Oxidation (M)
E9Q394|AKP13_MOUSE	R.IPS(+79.97)FLPNSDEFSSPSAPSVTK.S	14.05	4.51	3.5	39200	229000	117000	54700	220000	139000	218000	28800	302000	362000	162000	63900	77200	239000	124000	131000	151000	199000	74000	50300	172000	193000	148000	8290	165000	208000	155000	6230	183000	68200	189000	74600	2661	2681	Phosphorylation (STY)
Q6A068|CDC5L_MOUSE	K.LVLPAPQIS(+79.97)DAELQEVVK.V	28.49	6.39	1.7	132000	431000	155000	453000	285000	347000	69600	122000	358000	505000	402000	200000	140000	393000	285000	368000	194000	328000	273000	475000	244000	425000	222000	496000	218000	377000	397000	227000	282000	75800	220000	243000	295	312	Phosphorylation (STY)
Q60775|ELF1_MOUSE	K.TKPPRPDS(+79.97)PTTTPNISVK.K	12.12	9.2	3.7	497000	217000	13400	0	184000	108000	157000	0	386000	13100	203000	0	110000	13400	4200	29700	152000	79100	19800	0	168000	281000	6640	86800	200000	248000	66500	0	72400	787	84100	0	180	197	Phosphorylation (STY)
Q91X84|CRTC3_MOUSE	R.LFSLS(+79.97)NPSLSTTNLSGPSR.R	17.73	2.96	2.2	147000	187000	149000	80600	138000	195000	211000	48300	215000	258000	182000	41200	168000	138000	159000	104000	143000	89600	128000	47400	183000	201000	180000	180000	125000	198000	230000	5930	190000	58200	156000	64500	366	384	Phosphorylation (STY)
Q91X84|CRTC3_MOUSE	R.S(+79.97)NPSIQATLSK.M	10.25	3.7	3.5	157000	189000	50200	92200	77500	126000	94100	74900	161000	189000	45300	46900	100000	101000	29500	162000	35300	96600	81200	119000	41900	150000	99600	147000	122000	88800	129000	56100	44800	14900	120000	61800	329	339	Phosphorylation (STY)
Q91X84|CRTC3_MOUSE	R.LTQYHGGS(+79.97)LPNVSQLR.N	7	4.9	4.8	76000	126000	17800	2130	104000	58700	104000	0	165000	0	116000	0	26600	35800	6750	36900	13500	55000	40000	0	43700	108000	13200	0	68600	152000	80900	0	52000	2230	61500	0	55	70	Phosphorylation (STY)
Q80VP1|EPN1_MOUSE	R.TALPTSGS(+79.97)STGELELLAGEVPAR.S	14.85	1.89	2.8	136000	223000	144000	189000	127000	187000	179000	40200	92300	251000	208000	54200	107000	224000	146000	202000	103000	103000	129000	173000	121000	143000	110000	90600	109000	167000	192000	96600	144000	44900	117000	106000	411	433	Phosphorylation (STY)
Q8VCE2|GPN1_MOUSE	R.GTLDEEDEEADS(+79.97)DTDDIDHR.V	21.48	10.94	3.1	210000	415000	60500	315000	136000	172000	17100	77600	193000	175000	409000	86000	82300	346000	114000	285000	78000	156000	154000	622000	95200	175000	89000	539000	193000	379000	216000	271000	91500	57900	121000	176000	327	346	Phosphorylation (STY)
Q8VCE2|GPN1_MOUSE	K.GNAS(+79.97)PVLDPSDLILTR.G	14.49	1.81	1.9	416000	619000	334000	548000	402000	261000	430000	262000	396000	272000	388000	183000	329000	514000	305000	166000	317000	294000	324000	542000	312000	484000	211000	611000	344000	190000	413000	370000	459000	140000	391000	383000	311	326	Phosphorylation (STY)
Q3U182|CRTC2_MOUSE	R.VPLS(+79.97)PLSLPAGPADAR.R	22.45	2.16	1.6	261000	370000	253000	100000	288000	313000	405000	100000	481000	345000	328000	165000	240000	239000	243000	204000	200000	271000	208000	213000	72900	339000	260000	145000	284000	308000	369000	66000	361000	88700	261000	35200	431	446	Phosphorylation (STY)
Q3U182|CRTC2_MOUSE	R.RVPLS(+79.97)PLSLPAGPADAR.R	19.51	7.67	2	81000	125000	32300	0	75600	78700	121000	0	155000	66100	117000	1270	56400	25800	23500	101000	55600	75100	45300	0	67000	108000	29100	7440	79300	120000	99900	0	46200	2490	75400	0	430	446	Phosphorylation (STY)
Q9QY24|ZBP1_MOUSE	R.AM(+15.99)ALGDSS(+79.97)PQTTEPVLR.E	19.22	4.35	2	772000	1060000	412000	979000	384000	535000	253000	375000	1030000	885000	417000	296000	598000	703000	422000	355000	387000	332000	333000	901000	222000	536000	468000	862000	684000	842000	755000	558000	616000	207000	586000	590000	377	393	Oxidation (M); Phosphorylation (STY)
Q9QY24|ZBP1_MOUSE	R.AM(+15.99)ALGDS(+79.97)SPQTTEPVLR.E	14.2	3.52	1.9	165000	253000	163000	329000	90500	99900	90000	136000	133000	284000	150000	113000	142000	230000	182000	124000	81100	66400	95200	270000	40600	118000	210000	162000	124000	233000	251000	189000	113000	73300	221000	204000	377	393	Oxidation (M); Phosphorylation (STY)
Q61235|SNTB2_MOUSE	R.GLGPPS(+79.97)PPAPPR.G	37.75	4.08	2.1	1060000	1250000	578000	1230000	921000	906000	1020000	340000	1420000	1130000	957000	372000	342000	630000	592000	598000	536000	338000	557000	1060000	458000	1060000	621000	1230000	697000	1120000	911000	572000	870000	192000	664000	742000	70	81	Phosphorylation (STY)
Q61235|SNTB2_MOUSE	R.GPAGEASAS(+79.97)PPVR.R	7.87	2.3	2	309000	510000	261000	475000	341000	309000	418000	215000	55900	455000	455000	181000	24600	290000	149000	484000	28500	220000	265000	1140000	22900	469000	221000	1140000	254000	491000	380000	572000	377000	95900	329000	648000	82	94	Phosphorylation (STY)
Q9EQN3|T22D4_MOUSE	K.VETPPLSAS(+79.97)PPQQRPPGPGTGDSAQTLPSLR.V	17.25	6.01	2.4	361000	422000	94000	177000	168000	269000	330000	15800	497000	215000	363000	28800	90100	232000	56600	229000	102000	178000	137000	252000	33000	341000	101000	402000	186000	464000	325000	16600	152000	18400	157000	60500	181	211	Phosphorylation (STY)
Q9EQN3|T22D4_MOUSE	R.VEVESGGSAAAT(+79.97)PPLSR.R	30.5	3.8	1.9	1320000	1460000	539000	1400000	936000	864000	985000	388000	1560000	1300000	1050000	477000	662000	1030000	763000	1240000	490000	455000	638000	1390000	538000	1130000	720000	1410000	797000	1290000	891000	803000	882000	288000	922000	898000	212	228	Phosphorylation (STY)
Q9EQN3|T22D4_MOUSE	R.SM(+15.99)LAISGHLDS(+79.97)DDDSGSGSLVGIDNK.I	11.57	3.73	4.1	59700	164000	67100	137000	49000	75400	0	42900	27000	63300	167000	34900	32100	333000	15200	135000	39000	91000	106000	52400	27300	239000	74400	209000	119000	221000	177000	7900	16900	43700	100000	54700	288	313	Oxidation (M); Phosphorylation (STY)
Q9EQN3|T22D4_MOUSE	K.S(+79.97)PDPFGAAAAQSLSLAR.S	9.58	6.46	2.6	93700	131000	69400	0	95000	99300	110000	19300	169000	129000	131000	0	85900	83600	26800	139000	71300	67800	0	30900	84500	107000	73600	60600	110000	92800	99800	3600	25500	28800	23700	10000	271	287	Phosphorylation (STY)
Q8K327|CHAP1_MOUSE	K.AVLPAS(+79.97)PEPR.K	20.02	2.63	1.6	483000	621000	305000	609000	458000	465000	130000	256000	615000	588000	545000	214000	305000	360000	320000	558000	263000	375000	321000	557000	246000	540000	333000	633000	385000	525000	470000	297000	438000	140000	402000	433000	527	536	Phosphorylation (STY)
Q8K327|CHAP1_MOUSE	K.SSC(+57.02)GS(+79.97)PPDLWK.S	12.81	3.08	3.6	253000	304000	83900	105000	258000	164000	114000	52800	359000	153000	255000	5550	44800	160000	55600	144000	54000	108000	126000	84300	123000	246000	67400	223000	174000	241000	147000	75500	163000	49400	126000	43000	460	470	Carbamidomethylation; Phosphorylation (STY)
Q8K327|CHAP1_MOUSE	R.RPGPPLS(+79.97)PEIR.S	5.06	3.04	8.2	154000	3020	0	9470	96800	16500	0	0	211000	0	33100	0	47700	0	5360	0	57600	34700	0	0	60500	50300	0	0	1940	63300	0	0	31400	0	0	0	410	420	Phosphorylation (STY)
Q60591|NFAC2_MOUSE	R.DAGLS(+79.97)PEQPALALAGVAASPR.F	10.24	2.26	2.5	3660000	4600000	3080000	5330000	4430000	4080000	4270000	999000	2240000	4560000	4650000	1090000	3010000	4220000	2900000	4000000	2790000	3230000	3100000	4420000	3100000	4320000	2910000	4090000	3180000	4400000	4630000	2730000	4300000	1180000	2880000	1960000	132	152	Phosphorylation (STY)
Q60591|NFAC2_MOUSE	R.LS(+79.97)PGAYPTVIQQQTAPSQR.A	17.42	3.22	2.8	5200000	4190000	2080000	3240000	2840000	2750000	3720000	1530000	5080000	3420000	3280000	1270000	2020000	2910000	1870000	3310000	1420000	2270000	1970000	3730000	1540000	1740000	2060000	3580000	2810000	3690000	1900000	2050000	2940000	949000	2270000	1450000	859	877	Phosphorylation (STY)
Q60591|NFAC2_MOUSE	K.TS(+79.97)PDPTPVSTAPSK.A	6.55	1.68	3.5	1020000	1210000	554000	1270000	1030000	828000	742000	560000	222000	959000	991000	413000	300000	1000000	546000	1080000	61600	645000	794000	1110000	189000	1220000	553000	2210000	854000	966000	909000	846000	872000	354000	419000	1010000	327	340	Phosphorylation (STY)
Q60591|NFAC2_MOUSE	R.FGEPDSIGFQNFLS(+79.97)PVKPAGASGPSPR.I	9.79	7.09	2.9	113000	272000	0	0	220000	44500	92400	0	380000	48100	84000	4290	64400	16800	6300	67300	92800	61100	18500	0	155000	173000	3370	29300	125000	479000	134000	0	108000	2920	70900	0	86	112	Phosphorylation (STY)
Q9QXS1|PLEC_MOUSE	K.AQLEPVAS(+79.97)PAK.K	8.63	3	2.3	41000	188000	162000	455000	226000	257000	395000	167000	329000	415000	205000	145000	171000	245000	197000	313000	152000	75000	192000	564000	154000	355000	223000	576000	76100	409000	247000	358000	207000	103000	222000	423000	1436	1446	Phosphorylation (STY)
Q9QXS1|PLEC_MOUSE	R.SS(+79.97)SVGS(+79.97)SSSYPISSAGPR.T	17.41	4.07	2.7	407000	452000	86700	269000	305000	150000	93800	145000	305000	241000	207000	45200	128000	214000	103000	176000	99500	77000	135000	364000	91800	323000	114000	425000	208000	324000	194000	205000	164000	59500	126000	236000	4391	4408	Phosphorylation (STY)
Q9QXS1|PLEC_MOUSE	K.GYYS(+79.97)PYSVSGSGSTAGSR.T	11.03	4.03	3.4	301000	209000	67700	178000	154000	124000	142000	51300	187000	133000	145000	28200	68700	129000	53600	126000	58400	98600	109000	83500	80200	225000	68800	153000	138000	103000	92800	81700	96600	34200	111000	29300	4617	4634	Phosphorylation (STY)
Q9QXS1|PLEC_MOUSE	R.TQLAS(+79.97)WSDPTEETGPVAGILDTETLEK.V	20.7	5.86	2.6	22400	142000	56900	139000	70400	121000	27700	39700	93700	166000	149000	53300	29200	186000	91200	145000	91100	127000	128000	74400	135000	155000	71600	116000	49800	119000	171000	52900	69300	25500	58300	66000	4409	4435	Phosphorylation (STY)
Q9QXS1|PLEC_MOUSE	R.S(+79.97)SSVGSSSSYPISSAGPR.T	14.26	2.06	2.7	3050000	2620000	398000	731000	1980000	1640000	653000	549000	2980000	2110000	1960000	548000	1070000	1590000	880000	2070000	933000	771000	1140000	2410000	971000	2100000	1100000	2580000	1660000	2660000	1720000	1160000	1660000	508000	1470000	1250000	4391	4408	Phosphorylation (STY)
Q9QXS1|PLEC_MOUSE	R.KQIT(+79.97)VEELVR.S	9.91	2.94	2.9	181000	131000	39800	19700	164000	56300	78600	1950	259000	77200	111000	601	58200	66900	21800	57600	49400	85500	49100	0	116000	95600	27200	51400	134000	208000	61300	0	70600	16000	97900	0	4034	4043	Phosphorylation (STY)
Q9QXS1|PLEC_MOUSE	K.QIT(+79.97)VEELVR.S	10.71	3.14	2.5	27400	82700	30400	73300	39600	47000	48700	18000	118000	67100	47400	36000	21600	63700	29900	49500	21100	52000	32500	46400	28500	49000	31700	58800	16400	51800	60400	37200	35600	13400	33200	27100	4035	4043	Phosphorylation (STY)
Q99MR1|GGYF1_MOUSE	R.ISS(+79.97)PPGPPGDLEDEEGLK.H	21.35	4.75	2.2	374000	417000	189000	301000	320000	281000	246000	149000	498000	386000	139000	139000	226000	255000	183000	191000	91300	128000	173000	364000	152000	250000	184000	372000	266000	219000	109000	238000	289000	96400	215000	237000	411	428	Phosphorylation (STY)
Q99MR1|GGYF1_MOUSE	R.VPFAPGPS(+79.97)PPPLLGNM(+15.99)DQER.L	11.1	3.48	2.6	81200	150000	121000	125000	116000	51800	104000	31500	204000	159000	161000	73200	90700	96000	114000	154000	49600	65100	59600	45400	27600	108000	85200	108000	72600	148000	249000	18400	121000	31300	117000	62300	533	552	Phosphorylation (STY); Oxidation (M)
Q99K28|ARFG2_MOUSE	K.VSNQS(+79.97)FTEIER.Q	14.92	2.28	2.1	315000	365000	143000	89700	159000	224000	221000	37100	342000	303000	280000	73300	142000	239000	91000	174000	114000	181000	168000	303000	82200	304000	136000	318000	193000	186000	230000	187000	203000	63900	225000	86300	235	245	Phosphorylation (STY)
Q6PIU9|YJ005_MOUSE	R.SS(+79.97)LVPADDVDIFSK.A	10.38	4.27	3.3	37700	65000	31100	50400	43100	56400	47700	12300	56900	93400	84700	16500	46200	16600	7310	88600	45100	8680	46100	7150	49600	44000	7040	0	52200	70600	37900	4670	23200	17700	17900	0	131	144	Phosphorylation (STY)
P54310|LIPS_MOUSE	R.SVS(+79.97)EAALAQPEGLLGTDTLK.K	22.59	4.67	2.5	62900	92800	58500	28800	59900	21700	80200	32200	174000	78300	86900	58700	84300	71900	45800	76800	65700	78900	36000	50700	63100	79100	52500	0	60800	61300	72300	27300	106000	26000	54000	28100	557	576	Phosphorylation (STY)
Q921I6|SH3B4_MOUSE	R.SYS(+79.97)LSELSVLQAK.S	18.18	2.23	1.5	135000	178000	117000	182000	118000	55100	159000	57700	197000	177000	151000	17600	118000	118000	121000	181000	103000	111000	102000	83500	117000	139000	99300	86000	132000	159000	149000	23200	147000	44000	126000	52200	243	255	Phosphorylation (STY)
P09411|PGK1_MOUSE	K.ALES(+79.97)PERPFLAILGGAK.V	17.65	3.86	1.8	281000	1510000	209000	467000	784000	713000	147000	0	861000	738000	494000	0	253000	319000	284000	931000	576000	1020000	532000	0	1170000	1480000	147000	0	776000	494000	595000	0	902000	32800	628000	0	200	216	Phosphorylation (STY)
P09411|PGK1_MOUSE	K.VLPGVDALS(+79.97)NV	13.54	3.06	2.2	26100	58500	34200	67700	29800	31100	29900	7040	16200	59400	47000	37300	35500	29000	21900	40000	18700	36600	35200	46800	39300	66100	17700	62600	16200	27700	66900	53200	42400	9950	39300	57900	407	417	Phosphorylation (STY)
Q4LDD4|ARAP1_MOUSE	R.M(+15.99)GS(+79.97)VSLIPLR.G	13.63	3.36	1.2	32900	51500	0	7590	37000	26000	41300	5290	41900	30300	22300	9010	29100	21100	17400	0	23100	19600	19300	0	15400	19700	39500	5370	36700	36900	59000	0	39500	0	36400	0	1419	1428	Oxidation (M); Phosphorylation (STY)
Q8CJF7|ELYS_MOUSE	R.SLT(+79.97)PPFR.V	7.94	1.48	2	539000	756000	492000	646000	130000	630000	655000	216000	746000	602000	561000	44500	243000	301000	372000	661000	270000	250000	426000	460000	450000	680000	421000	669000	542000	587000	691000	384000	601000	198000	526000	294000	1222	1228	Phosphorylation (STY)
Q8CJF7|ELYS_MOUSE	R.TTPLASPSLS(+79.97)PGR.S	19.44	4.51	1.9	339000	519000	248000	472000	350000	347000	430000	157000	480000	411000	386000	173000	137000	226000	263000	248000	46600	143000	251000	466000	176000	358000	262000	533000	278000	389000	360000	332000	351000	105000	279000	331000	1209	1221	Phosphorylation (STY)
Q8CJF7|ELYS_MOUSE	R.C(+57.02)LVAGLLS(+79.97)PR.L	15.33	3.41	3.3	100000	135000	74200	73100	92400	97800	86100	4110	149000	128000	121000	27600	54700	78800	96000	134000	83300	111000	68400	3540	90100	118000	62600	9490	89100	100000	106000	0	92000	27200	77800	3430	521	530	Carbamidomethylation; Phosphorylation (STY)
Q8CJF7|ELYS_MOUSE	K.LDSSQLPLQTGLDVPAT(+79.97)PR.K	16.25	4.85	2.3	50300	108000	60400	47000	47700	66800	46300	32900	105000	115000	127000	46200	53500	100000	59800	80300	45200	48400	54900	87500	40100	50200	43200	75300	50500	77800	77300	18300	44600	24200	35200	32700	1938	1956	Phosphorylation (STY)
Q8CJF7|ELYS_MOUSE	K.NLS(+79.97)FDELYPLGAEK.L	13.76	4.01	2	42500	58500	36600	68200	73700	23500	10100	24100	100000	108000	97800	19400	41200	60500	54700	57900	54000	31600	45500	32700	62700	96800	40400	89600	55900	59000	78500	17600	76500	17700	43900	25600	1539	1552	Phosphorylation (STY)
Q80Z38|SHAN2_MOUSE	R.RAPS(+79.97)PVVSPTELSK.E	14.8	4.24	2.1	180000	109000	26000	0	63100	52600	93600	1890	150000	49400	75600	7050	47900	49800	11100	52700	43300	63600	39200	11400	43000	84500	31700	46200	66800	65800	39600	0	56600	11200	56600	0	1331	1344	Phosphorylation (STY)
Q8K2H1|PPHLN_MOUSE	R.DAPFFRES(+79.97)PVGR.K	9.01	8.46	2.9	344000	187000	46600	11500	222000	83800	31300	0	379000	42900	115000	0	44500	22200	18900	46500	107000	143000	34600	6700	118000	154000	5700	1270	170000	144000	97700	2160	121000	1410	80500	0	140	151	Phosphorylation (STY)
Q9D6Z1|NOP56_MOUSE	K.EELAS(+79.97)DLEEM(+15.99)ATSSAK.R	16.39	1.79	2	4820000	7460000	3800000	5800000	3120000	3710000	2620000	3230000	5510000	6090000	2850000	3170000	827000	6270000	3000000	5780000	474000	1690000	2330000	7710000	1470000	3580000	3540000	7330000	3540000	2910000	5640000	4660000	4080000	1510000	3710000	2500000	509	524	Phosphorylation (STY); Oxidation (M)
Q9D6Z1|NOP56_MOUSE	K.SSPKEEVAS(+79.97)EPEEAASPTTPK.K	18.27	6.76	3.6	2190000	586000	631000	2490000	1060000	532000	474000	486000	533000	826000	773000	253000	358000	821000	553000	904000	545000	444000	358000	2220000	662000	310000	586000	2200000	767000	1510000	891000	1120000	893000	186000	551000	1010000	528	548	Phosphorylation (STY)
Q9D6Z1|NOP56_MOUSE	K.EEVAS(+79.97)EPEEAAS(+79.97)PTTPK.K	25.88	6.23	2.4	934000	875000	169000	784000	656000	438000	68800	361000	452000	549000	686000	275000	320000	500000	345000	640000	169000	173000	296000	1210000	302000	601000	338000	1110000	485000	706000	462000	626000	447000	141000	367000	795000	532	548	Phosphorylation (STY)
Q9D6Z1|NOP56_MOUSE	K.APKEELAS(+79.97)DLEEM(+15.99)ATSSAK.R	12.82	2.76	3.8	788000	1330000	509000	1500000	409000	724000	196000	483000	1020000	781000	698000	247000	330000	1040000	410000	683000	182000	541000	443000	1690000	313000	1040000	493000	1750000	704000	289000	967000	716000	513000	177000	727000	893000	506	524	Phosphorylation (STY); Oxidation (M)
Q9D6Z1|NOP56_MOUSE	K.EEVASEPEEAAS(+79.97)PTTPK.K	21.78	5.35	1.8	881000	639000	279000	571000	560000	195000	283000	276000	476000	490000	526000	209000	295000	404000	285000	488000	215000	258000	274000	805000	257000	601000	304000	740000	402000	264000	421000	449000	451000	147000	382000	524000	532	548	Phosphorylation (STY)
Q9D6Z1|NOP56_MOUSE	R.LAALALASS(+79.97)ENSSTPEEC(+57.02)EEVNEK.S	16.21	2.15	1.9	285000	243000	161000	407000	228000	161000	120000	198000	308000	207000	409000	120000	90400	207000	163000	261000	89000	186000	220000	546000	110000	232000	200000	554000	0	398000	294000	369000	187000	81900	126000	385000	454	477	Phosphorylation (STY); Carbamidomethylation
Q9D6Z1|NOP56_MOUSE	K.EEVAS(+79.97)EPEEAASPTTPK.K	20.32	4.51	2.3	4140000	3350000	1450000	1650000	1760000	2540000	1490000	1450000	4100000	1250000	1610000	1310000	1670000	2380000	1670000	1170000	1410000	755000	1450000	4350000	1640000	3050000	1590000	4140000	2210000	1780000	2210000	2550000	2400000	766000	2030000	1650000	532	548	Phosphorylation (STY)
Q9D6Z1|NOP56_MOUSE	K.SSPKEEVAS(+79.97)EPEEAAS(+79.97)PTTPK.K	17.82	3.48	2.6	510000	600000	162000	291000	376000	138000	69200	201000	410000	153000	405000	111000	182000	409000	200000	365000	171000	216000	303000	811000	225000	430000	62200	132000	385000	576000	405000	345000	241000	91600	243000	347000	528	548	Phosphorylation (STY)
Q9D6Z1|NOP56_MOUSE	K.EELAS(+79.97)DLEEMATSSAK.R	15.53	6.4	1.9	597000	1380000	190000	650000	2400000	856000	234000	131000	2250000	1530000	813000	93000	686000	1300000	505000	1890000	1220000	2250000	1600000	1540000	739000	2320000	137000	1600000	803000	1330000	560000	382000	895000	199000	354000	106000	509	524	Phosphorylation (STY)
Q9D6Z1|NOP56_MOUSE	R.LIAHAGS(+79.97)LTNLAK.Y	10.61	5.48	3.4	52500	59800	26100	0	56100	35300	43300	0	93700	45500	71800	0	49800	22900	12600	37900	51600	0	20100	9780	49800	61600	25400	0	36500	48800	46400	0	31900	5940	27000	0	308	320	Phosphorylation (STY)
Q5DTM8|BRE1A_MOUSE	K.ALVVPEPEPDSDS(+79.97)NQER.K	16.76	2.99	2.8	437000	511000	217000	512000	243000	319000	72500	198000	483000	410000	584000	53700	173000	375000	233000	399000	137000	261000	281000	563000	136000	7680	4200	591000	281000	560000	352000	81400	275000	101000	296000	159000	126	142	Phosphorylation (STY)
P56399|UBP5_MOUSE	R.SAAES(+79.97)ISESVPVGPK.V	11.77	1.89	4	101000	153000	62400	131000	140000	108000	48700	41200	165000	162000	76400	54200	76600	79600	82100	82000	65000	116000	83100	36400	45500	144000	92000	151000	100000	117000	101000	101000	111000	24500	96700	103000	779	793	Phosphorylation (STY)
P56399|UBP5_MOUSE	R.GTGLQPGEEELPDIAPPLVT(+79.97)PDEPK.G	17.13	2.33	2.3	39800	50700	38000	36100	34400	42000	46100	27600	43400	32300	38900	27000	20900	61800	31600	57300	15200	30100	13200	40700	13900	17600	41800	37700	26000	51100	30300	41400	35800	14300	39100	44000	604	628	Phosphorylation (STY)
Q99J45|NRBP_MOUSE	K.TPT(+79.97)PEPAEVETR.K	16.75	1.56	2.2	808000	944000	341000	752000	661000	562000	634000	386000	493000	618000	772000	270000	339000	572000	364000	603000	274000	227000	443000	1200000	284000	787000	449000	1110000	172000	889000	569000	630000	577000	188000	374000	774000	431	442	Phosphorylation (STY)
Q99J45|NRBP_MOUSE	M.S(+42.01)EGES(+79.97)QTVVSSGSDPK.V	15.47	4.32	2.5	392000	375000	133000	339000	286000	78400	206000	94800	58600	208000	246000	113000	154000	196000	158000	296000	61100	148000	105000	411000	136000	318000	160000	370000	218000	344000	129000	264000	99100	59200	170000	265000	2	17	Acetylation (Protein N-term); Phosphorylation (STY)
Q99J45|NRBP_MOUSE	K.VESSSLAPGLTSVSPPVTST(+79.97)TSAASPEEEEESEDESEILEESPC(+57.02)GR.W	15.98	3.99	3.5	0	178000	101000	203000	75100	142000	0	54300	0	143000	313000	27900	0	210000	38700	0	69900	52200	157000	308000	73300	186000	0	248000	0	200000	233000	202000	54300	25700	65400	202000	18	63	Phosphorylation (STY); Carbamidomethylation
Q8BHL3|TB10B_MOUSE	R.AVGGAPS(+79.97)PPPPVR.R	19.05	7.77	4.1	1650000	1940000	616000	2500000	1470000	1690000	1770000	754000	2220000	1790000	1540000	598000	898000	1020000	591000	537000	761000	1410000	1040000	2250000	747000	1930000	1180000	2740000	1280000	1710000	1750000	879000	244000	404000	1210000	1600000	658	670	Phosphorylation (STY)
Q8BHL3|TB10B_MOUSE	R.QQPPLGPSSS(+79.97)LLSLPSLK.S	5.73	4.56	6.9	34000	149000	111000	122000	42900	103000	147000	5570	89700	127000	128000	59900	47000	105000	158000	144000	72400	89000	106000	68100	60100	144000	141000	24100	145000	98700	195000	9770	100000	39000	136000	1250	635	652	Phosphorylation (STY)
Q8BHL3|TB10B_MOUSE	R.QQPPLGPSS(+79.97)SLLSLPSLK.S	12.06	2.26	6.2	141000	218000	124000	122000	130000	154000	185000	45600	238000	170000	141000	72000	131000	150000	108000	168000	135000	146000	83700	49700	142000	179000	123000	33900	148000	167000	241000	9890	132000	35800	136000	79600	635	652	Phosphorylation (STY)
Q08024|PEBB_MOUSE	R.RQQDPS(+79.97)PGSNLGGGDDLK.L	10.96	6.2	1.9	353000	92800	16900	6960	183000	63400	30500	860	211000	20900	46400	13000	60200	61000	6560	35900	57100	60000	47800	0	68400	133000	17200	35100	166000	153000	37100	0	41600	15900	44300	0	168	185	Phosphorylation (STY)
P81122|IRS2_MOUSE	R.TYS(+79.97)LTTPAR.Q	12.22	1.85	2.1	1120000	1400000	521000	1060000	1040000	999000	438000	320000	1340000	499000	350000	426000	531000	721000	541000	1090000	543000	238000	227000	1210000	597000	1110000	265000	1460000	894000	354000	1020000	785000	1010000	331000	910000	916000	571	579	Phosphorylation (STY)
P81122|IRS2_MOUSE	K.SDDYM(+15.99)PM(+15.99)S(+79.97)PTSVSAPK.Q	23.85	6.03	2.3	741000	935000	377000	740000	457000	253000	519000	362000	650000	490000	406000	195000	422000	548000	231000	205000	182000	135000	133000	638000	72800	192000	368000	871000	536000	560000	650000	595000	566000	161000	394000	757000	668	683	Oxidation (M); Phosphorylation (STY)
P81122|IRS2_MOUSE	R.LC(+57.02)PSFPASS(+79.97)PK.V	15.14	2.53	3.4	652000	758000	404000	520000	195000	629000	668000	141000	994000	599000	497000	213000	218000	391000	384000	650000	389000	240000	441000	569000	194000	723000	377000	745000	486000	221000	594000	366000	621000	40300	479000	193000	608	618	Carbamidomethylation; Phosphorylation (STY)
P81122|IRS2_MOUSE	R.VAS(+79.97)PTSGLK.R	5.06	6.24	1.7	43700	75500	57000	147000	51000	70700	502000	69600	71600	327000	65400	72200	51000	41600	45500	84100	52200	44200	34800	618000	32600	52900	272000	858000	43400	321000	416000	128000	10200	31900	73000	142000	1087	1095	Phosphorylation (STY)
P81122|IRS2_MOUSE	R.TDS(+79.97)LAATPPAAK.C	7.54	1.51	2.3	63500	310000	228000	508000	49700	192000	386000	202000	247000	461000	261000	176000	117000	240000	160000	378000	102000	89900	269000	565000	103000	154000	253000	522000	20600	147000	268000	320000	228000	39400	136000	379000	341	352	Phosphorylation (STY)
P81122|IRS2_MOUSE	R.SNT(+79.97)PESIAETPPAR.D	10.51	3.85	2.3	472000	390000	158000	247000	125000	314000	83200	106000	250000	344000	130000	55200	90500	149000	68600	60100	70900	217000	252000	337000	57100	364000	249000	377000	310000	386000	312000	194000	330000	61300	277000	190000	515	528	Phosphorylation (STY)
P81122|IRS2_MOUSE	K.SDDYM(+15.99)PMS(+79.97)PTSVSAPK.Q	15.59	7.48	1.7	237000	241000	48500	156000	418000	288000	129000	19700	506000	0	269000	78000	88200	110000	178000	233000	175000	138000	140000	446000	124000	390000	45000	126000	101000	327000	56500	56400	146000	41800	114000	31700	668	683	Oxidation (M); Phosphorylation (STY)
P81122|IRS2_MOUSE	R.QVPQPSSAS(+79.97)LDEYTLM(+15.99)R.A	14.14	3.55	1.9	221000	253000	124000	271000	118000	75600	117000	126000	257000	234000	118000	67000	137000	125000	118000	136000	90100	78600	86200	191000	60200	145000	118000	225000	124000	157000	172000	43700	121000	58500	152000	111000	582	598	Phosphorylation (STY); Oxidation (M)
P81122|IRS2_MOUSE	K.S(+79.97)PGEYINIDFGEAGTR.L	19.49	6.04	1.9	256000	587000	170000	266000	500000	380000	32900	82200	652000	488000	658000	157000	244000	612000	221000	643000	287000	328000	272000	175000	390000	564000	245000	323000	406000	465000	334000	24400	403000	95400	257000	51900	907	922	Phosphorylation (STY)
Q80U87|UBP8_MOUSE	R.SYS(+79.97)SPDITQALQEEEK.R	12.58	2.02	3.7	197000	217000	101000	29500	187000	141000	113000	4540	260000	169000	122000	55000	124000	156000	53300	181000	81800	125000	75200	245000	72900	163000	89700	0	116000	199000	97100	157000	122000	51000	78000	156000	678	693	Phosphorylation (STY)
Q80U87|UBP8_MOUSE	R.SYS(+79.97)SPDITQALQEEEKR.R	7.98	2.97	3.7	129000	153000	50300	60800	110000	84500	73900	30600	191000	46000	185000	13500	33200	143000	32000	103000	46000	52700	54300	25400	46100	112000	28200	138000	94400	195000	64500	0	0	31300	75000	4810	678	694	Phosphorylation (STY)
Q8R4R6|NUP35_MOUSE	R.GVLSS(+79.97)PSLAFTTPIR.T	13.68	2.89	2.1	185000	223000	162000	205000	160000	101000	310000	38800	359000	287000	229000	122000	161000	155000	240000	289000	184000	206000	208000	103000	123000	84800	197000	240000	145000	172000	259000	74600	295000	70200	94400	116000	254	268	Phosphorylation (STY)
E9PVX6|KI67_MOUSE	K.SNPLLS(+79.97)PK.R	14.29	2.43	2.2	144000	313000	106000	264000	184000	261000	179000	111000	274000	260000	247000	104000	171000	128000	148000	83900	165000	141000	183000	268000	130000	286000	86000	317000	223000	133000	280000	118000	249000	78500	237000	180000	2929	2936	Phosphorylation (STY)
E9PVX6|KI67_MOUSE	K.LPSSS(+79.97)PPLEPTDTSVTSR.R	22.81	5.82	2.7	159000	251000	95900	225000	163000	141000	181000	91300	261000	213000	180000	79800	107000	146000	108000	15800	68400	22700	71900	199000	64000	168000	121000	183000	120000	184000	144000	129000	134000	52900	16700	145000	2421	2438	Phosphorylation (STY)
O35892|SP100_MOUSE	R.GGDTS(+79.97)DTESSIIIR.R	11.86	2.96	2	1310000	1040000	470000	1120000	871000	711000	454000	511000	1170000	915000	927000	162000	321000	640000	581000	355000	343000	299000	445000	743000	171000	844000	480000	1110000	547000	726000	437000	363000	271000	212000	621000	757000	310	323	Phosphorylation (STY)
O35892|SP100_MOUSE	R.LGS(+79.97)YLIR.N	7.04	1.63	3.8	465000	0	597000	780000	178000	750000	935000	69800	796000	0	391000	0	510000	0	476000	539000	573000	452000	0	0	542000	473000	0	601000	659000	357000	299000	360000	774000	245000	692000	0	336	342	Phosphorylation (STY)
O35892|SP100_MOUSE	R.DAT(+79.97)PESC(+57.02)SLLPQNEER.A	14.32	3.62	2.6	665000	567000	293000	514000	209000	434000	279000	270000	532000	495000	334000	203000	246000	437000	241000	264000	53900	153000	278000	740000	202000	399000	283000	636000	330000	223000	338000	407000	351000	131000	242000	451000	207	222	Phosphorylation (STY); Carbamidomethylation
O35892|SP100_MOUSE	R.DRGGDT(+79.97)SDTESSIIIR.R	12.41	3.95	4.8	512000	536000	118000	120000	196000	209000	60100	16400	420000	113000	569000	31500	127000	331000	27900	138000	68300	211000	169000	55000	54300	506000	56900	99500	340000	358000	211000	13600	212000	58800	264000	0	308	323	Phosphorylation (STY)
Q6PGL7|WASC2_MOUSE	R.VS(+79.97)PEVGSADVASIAQK.E	9.74	1.5	3.2	133000	174000	85900	190000	4020	187000	136000	129000	217000	207000	179000	91100	153000	138000	134000	174000	94400	97800	90500	278000	3670	0	123000	310000	128000	133000	159000	38500	162000	65800	112000	80900	746	761	Phosphorylation (STY)
Q6PGL7|WASC2_MOUSE	K.VDNARVS(+79.97)PEVGSADVASIAQK.E	9.62	2.87	4.2	105000	203000	56600	259000	71300	122000	104000	61900	95500	90100	84900	17300	62200	1200	53700	74000	17800	67600	128000	123000	71100	131000	76400	118000	154000	152000	164000	8350	70500	35000	89600	0	741	761	Phosphorylation (STY)
Q9ERU9|RBP2_MOUSE	R.FESPATGILS(+79.97)PR.G	13.97	2.62	2.7	719000	1150000	686000	1070000	792000	885000	825000	341000	1130000	1020000	573000	394000	544000	597000	609000	1050000	190000	502000	565000	863000	475000	855000	604000	1070000	684000	489000	1010000	624000	876000	263000	661000	607000	945	956	Phosphorylation (STY)
Q9ERU9|RBP2_MOUSE	R.TDLTQGDEVIDTT(+79.97)SEAGETSSTSETTPK.A	27.45	5.39	2	60400	169000	81700	187000	103000	133000	75900	102000	191000	114000	161000	80100	106000	102000	102000	133000	84900	91900	110000	300000	99400	187000	122000	219000	70700	200000	154000	157000	113000	41500	71200	174000	2317	2344	Phosphorylation (STY)
Q9ERU9|RBP2_MOUSE	K.NRPGYVS(+79.97)EEEEDDEDYEM(+15.99)AVK.K	14.19	4.78	1.9	212000	345000	35100	147000	129000	104000	0	57200	159000	84100	274000	19300	42300	217000	39100	189000	44300	65000	80900	231000	48100	173000	15900	450000	153000	315000	152000	112000	84700	29600	133000	56000	2499	2519	Phosphorylation (STY); Oxidation (M)
Q9ERU9|RBP2_MOUSE	R.YIASVQGSAPS(+79.97)PR.E	10.13	4.67	5.8	0	82400	38100	34400	71500	67600	82100	20200	0	84000	50600	30200	28700	33700	44900	68700	945	39800	21200	74400	4540	69400	44800	97200	61200	10100	42800	51200	52500	15100	55600	33800	11	23	Phosphorylation (STY)
Q9ERU9|RBP2_MOUSE	R.FGESTTGFNFS(+79.97)FK.S	18.34	3.05	2	49900	84600	33000	26900	75100	61500	52600	2710	64200	55400	69000	0	46500	39100	24700	41000	48700	54900	35000	0	63700	53900	29300	13800	65900	44000	42000	0	73400	11900	43100	0	2097	2109	Phosphorylation (STY)
Q8R5A3|AB1IP_MOUSE	R.S(+79.97)SDTC(+57.02)GSPALPSK.V	6.74	4.52	1.8	110000	113000	46800	170000	105000	58300	102000	67300	40600	129000	115000	34900	0	98100	11500	119000	0	4590	93300	261000	0	142000	76100	308000	51900	168000	117000	156000	46000	29300	94300	159000	531	543	Phosphorylation (STY); Carbamidomethylation
Q99MR6|SRRT_MOUSE	R.TQLWASEPGT(+79.97)PPVPTSLPSQNPILK.N	11.4	1.6	4	2700000	4700000	2340000	4560000	3820000	935000	4570000	1620000	5240000	4660000	1970000	2180000	2120000	4320000	3350000	4540000	2170000	3680000	3350000	6300000	3170000	5000000	1340000	6850000	3140000	5240000	5680000	3010000	3720000	828000	3250000	3560000	534	558	Phosphorylation (STY)
Q99MR6|SRRT_MOUSE	R.TQLWAS(+79.97)EPGTPPVPTSLPSQNPILK.N	24.43	3.6	1.7	438000	756000	325000	850000	624000	457000	531000	218000	1040000	930000	259000	329000	485000	584000	426000	471000	545000	518000	429000	996000	753000	650000	191000	972000	516000	614000	699000	403000	591000	86700	383000	503000	534	558	Phosphorylation (STY)
P04223|HA1K_MOUSE	K.WAS(+79.97)VVVPLGK.E	3.09	4.45	3.1	0	99900	0	0	257000	713000	17800	0	0	777000	44200	0	0	47300	650000	63400	0	24800	0	0	1170000	137000	80800	0	1090000	27100	154000	0	0	249000	63800	0	265	274	Phosphorylation (STY)
P04223|HA1K_MOUSE	K.GGDYALAPGSQTSDLS(+79.97)LPDC(+57.02)K.V	10.96	2.63	2.4	409000	296000	152000	235000	243000	213000	146000	157000	429000	118000	311000	31800	153000	233000	106000	188000	133000	95300	144000	495000	78400	193000	139000	702000	144000	267000	199000	529000	147000	55300	95800	463000	339	359	Phosphorylation (STY); Carbamidomethylation
Q8K124|PKHO2_MOUSE	R.SS(+79.97)SLGDLLR.E	9.16	1.61	2.9	1580000	2560000	1150000	2620000	1520000	1890000	1030000	961000	2450000	2240000	1700000	934000	993000	1830000	1320000	2680000	347000	1480000	1720000	2150000	1320000	905000	1230000	3120000	1520000	1390000	1610000	1780000	1600000	522000	1530000	1570000	393	401	Phosphorylation (STY)
Q8K124|PKHO2_MOUSE	K.VSWENPS(+79.97)PEKPSAPESAQLSSSETPEATPR.E	16.83	2.37	2.6	276000	409000	101000	292000	262000	185000	118000	89000	460000	164000	319000	41700	109000	246000	78400	197000	109000	163000	154000	323000	126000	359000	97300	378000	261000	396000	266000	64700	160000	42600	189000	124000	273	302	Phosphorylation (STY)
Q8K124|PKHO2_MOUSE	R.ALTPDSAS(+79.97)SGANPESQEDAETPAKEDSDVK.S	13.71	2.21	2.4	226000	228000	101000	230000	202000	175000	42100	121000	375000	133000	115000	58400	33900	191000	99500	163000	62500	101000	98200	361000	67600	199000	101000	375000	144000	134000	92100	217000	194000	27400	149000	78000	231	260	Phosphorylation (STY)
Q60902|EP15R_MOUSE	K.TVFAGAVPVLPAS(+79.97)PPPK.D	20.2	2.5	1.8	973000	1120000	863000	621000	972000	1060000	1390000	328000	1560000	1320000	1140000	613000	755000	761000	901000	854000	663000	873000	574000	932000	557000	1070000	835000	1140000	939000	1060000	1150000	453000	1100000	305000	887000	783000	217	233	Phosphorylation (STY)
Q60902|EP15R_MOUSE	R.STPSHGSVSSLNSTGSLS(+79.97)PK.H	16.3	4.35	3.2	1040000	667000	194000	377000	541000	225000	267000	189000	816000	172000	581000	90900	286000	373000	126000	407000	275000	148000	258000	541000	287000	619000	150000	1550000	489000	314000	308000	157000	375000	46800	329000	180000	238	257	Phosphorylation (STY)
Q60902|EP15R_MOUSE	K.TVFAGAVPVLPAS(+79.97)PPPKDSLR.S	9.61	7.46	2.8	87200	155000	19100	78100	105000	84200	47100	0	163000	207000	158000	0	44500	54600	73600	76200	55300	126000	111000	4720	69600	226000	64200	0	92800	199000	162000	0	56100	3030	8880	0	217	237	Phosphorylation (STY)
Q8C2K5|RASL3_MOUSE	R.VGS(+79.97)ASSENSM(+15.99)QAALGNLK.D	13.56	3.59	2.5	482000	595000	307000	566000	433000	277000	442000	269000	677000	442000	238000	208000	279000	433000	204000	368000	77500	186000	175000	431000	140000	312000	239000	587000	427000	535000	427000	274000	381000	106000	281000	298000	185	202	Phosphorylation (STY); Oxidation (M)
Q8C2K5|RASL3_MOUSE	R.ALS(+79.97)HQEPM(+15.99)VNSQPAPR.S	12.93	4.51	3.9	208000	477000	122000	144000	55300	190000	419000	925	334000	158000	362000	36400	99000	234000	49800	256000	97600	87000	152000	175000	54900	337000	115000	662000	141000	254000	240000	51400	224000	46000	301000	66800	72	87	Phosphorylation (STY); Oxidation (M)
Q8C2K5|RASL3_MOUSE	R.DGPPSALGS(+79.97)RESLATLSELDLGAER.D	9.79	4.18	3.7	118000	326000	20100	16300	151000	72800	23200	0	237000	99000	338000	7240	47500	295000	76900	199000	112000	210000	288000	50300	95100	129000	19900	98900	67400	316000	230000	0	94600	30100	50800	0	248	272	Phosphorylation (STY)
Q8C2K5|RASL3_MOUSE	R.S(+79.97)FQGAGSWASR.R	10.71	2.76	4.7	262000	189000	47500	60400	66700	114000	71000	16300	309000	71800	65800	2780	87400	76400	5210	122000	67900	111000	58100	2900	43800	201000	36400	72200	147000	218000	96800	14900	159000	17600	108000	25100	816	826	Phosphorylation (STY)
Q8C2K5|RASL3_MOUSE	R.AKS(+79.97)ELGAYTPR.D	11.05	4.48	5.3	94200	76400	22500	0	121000	42200	93000	449	50900	25000	154000	3490	44200	48300	6010	27000	678	79600	38300	0	61800	117000	18000	0	72200	134000	40100	0	48700	14200	68200	0	237	247	Phosphorylation (STY)
Q3UIR3|DTX3L_MOUSE	M.A(+42.01)SSPDPPS(+79.97)PLLVR.L	19.93	3.13	1.9	85200	250000	180000	270000	40300	164000	298000	105000	106000	224000	97300	130000	102000	158000	180000	119000	49100	50600	175000	238000	76200	149000	200000	227000	68900	180000	269000	157000	110000	71000	178000	162000	2	14	Acetylation (Protein N-term); Phosphorylation (STY)
Q62448|IF4G2_MOUSE	R.TQT(+79.97)PPLGQTPQLGLK.T	14.23	2.5	2.2	3790000	4820000	2670000	4310000	2550000	3470000	4380000	1550000	5210000	4440000	3780000	1550000	2440000	2800000	2520000	4590000	1940000	3170000	2610000	3110000	1950000	4110000	2710000	4270000	3120000	4280000	3760000	2080000	3460000	1150000	3190000	2210000	505	519	Phosphorylation (STY)
Q62448|IF4G2_MOUSE	R.FS(+79.97)PTMGR.H	7	6.04	2.4	32900	79800	14800	27300	38400	224000	89300	4610	134000	83900	108000	8300	38300	21700	21100	134000	86000	166000	122000	93300	176000	144000	10600	86400	9890	44200	26100	7900	64300	13400	29800	6700	393	399	Phosphorylation (STY)
E9Q7G0|NUMA1_MOUSE	R.TQPDGTSVPGEPAS(+79.97)PISQR.L	17.49	3.29	2.7	3610000	3070000	1290000	2680000	2700000	1830000	1940000	1100000	3660000	2580000	2450000	820000	369000	2040000	1310000	1210000	997000	1050000	1400000	3060000	306000	2490000	1260000	3060000	1910000	2900000	2040000	509000	1950000	637000	1540000	2040000	1726	1744	Phosphorylation (STY)
E9Q7G0|NUMA1_MOUSE	R.LQES(+79.97)PAPEKGEVLGDALQLDTLK.Q	23.04	7.89	1.6	137000	318000	121000	79700	199000	264000	52700	0	241000	255000	421000	28000	70300	324000	133000	258000	115000	237000	244000	7960	113000	314000	126000	0	121000	349000	287000	0	146000	43000	141000	26600	395	417	Phosphorylation (STY)
E9Q7G0|NUMA1_MOUSE	R.IATTTTGTATVAT(+79.97)TPR.A	14.41	1.55	2.2	39400	41500	25600	62800	38700	53700	15900	21100	53700	51200	41600	22000	25200	34200	28500	47600	18300	30300	28100	48600	21000	54000	30500	62300	35700	32600	41600	34300	34000	7230	49000	36800	2072	2087	Phosphorylation (STY)
O88907|PIAS1_MOUSE	R.TC(+57.02)PSLS(+79.97)PTSPLSNK.G	17.14	3.26	3.4	130000	146000	89300	149000	121000	137000	162000	60600	164000	159000	65500	20400	83600	94800	78900	85500	12600	47900	89600	131000	61100	147000	86600	135000	109000	145000	115000	97800	110000	27000	114000	69800	480	493	Carbamidomethylation; Phosphorylation (STY)
O88907|PIAS1_MOUSE	K.GILSLPHQAS(+79.97)PVSR.T	13.59	3.55	1	82400	130000	36900	14900	43100	96000	129000	0	137000	74700	139000	0	26600	56600	36000	92900	56400	93600	44000	0	41300	127000	34700	3530	66100	143000	92700	0	55300	6620	96400	0	494	507	Phosphorylation (STY)
Q8BVL3|SNX17_MOUSE	R.VTSSVPLPSGGTS(+79.97)SPSR.G	22.03	3.92	2.2	1100000	1020000	515000	1140000	1020000	857000	864000	467000	1240000	1090000	460000	346000	249000	651000	508000	721000	317000	243000	452000	1110000	446000	906000	597000	1190000	668000	509000	720000	732000	787000	241000	662000	759000	323	339	Phosphorylation (STY)
Q8BVL3|SNX17_MOUSE	K.SPPLLES(+79.97)PDASR.E	9.11	1.9	2.6	82400	94800	46900	71100	35200	67300	57000	41000	93100	99000	43000	46400	27600	66100	56300	56900	36600	37100	54600	86400	14500	49600	45800	104000	66200	45000	73800	81400	62900	6450	63500	53300	415	426	Phosphorylation (STY)
O55131|SEPT7_MOUSE	K.IYEFPET(+79.97)DDEEENK.L	19.76	4.16	1.6	209000	219000	74900	164000	70000	112000	4740	116000	158000	161000	225000	80100	59600	170000	90000	63000	77700	95500	69500	325000	92800	174000	91000	282000	97900	181000	116000	177000	116000	37900	95200	197000	221	234	Phosphorylation (STY)
O55131|SEPT7_MOUSE	K.IYEFPET(+79.97)DDEEENKLVK.K	20.45	8.38	2.7	142000	271000	72200	307000	89800	109000	0	58200	173000	129000	167000	32800	59600	225000	85800	157000	62900	82700	180000	0	47000	249000	88800	232000	122000	280000	165000	48200	92100	34300	88500	0	221	237	Phosphorylation (STY)
Q60974|NCOR1_MOUSE	R.VS(+79.97)PENLVDK.S	14.2	1.99	1.8	700000	871000	142000	235000	637000	628000	682000	253000	870000	771000	747000	288000	474000	513000	385000	795000	412000	283000	388000	873000	375000	694000	413000	927000	460000	729000	632000	418000	627000	201000	462000	467000	2133	2141	Phosphorylation (STY)
Q60974|NCOR1_MOUSE	K.AQLS(+79.97)PGLYDDSSAR.R	15.43	2.73	2.5	354000	235000	171000	460000	309000	268000	176000	182000	454000	279000	388000	139000	117000	176000	209000	213000	161000	131000	193000	576000	154000	255000	112000	594000	220000	372000	166000	356000	153000	90800	184000	280000	1478	1491	Phosphorylation (STY)
Q60974|NCOR1_MOUSE	R.S(+79.97)PGSISYLPSFFTK.L	20.98	5.64	1.6	127000	300000	141000	117000	212000	220000	168000	4800	257000	248000	266000	64400	111000	173000	134000	315000	139000	213000	149000	3790	171000	262000	135000	68300	174000	231000	283000	1420	180000	38000	166000	8950	2198	2211	Phosphorylation (STY)
Q60974|NCOR1_MOUSE	K.QQQLEEEAAKPPEPEKPVS(+79.97)PPPVEQK.H	14.97	6.22	2.6	518000	378000	59700	40200	142000	204000	259000	0	580000	39500	223000	1410	53500	104000	0	155000	109000	114000	88200	51900	114000	334000	35400	286000	243000	148000	179000	0	199000	4820	139000	0	206	231	Phosphorylation (STY)
Q60974|NCOR1_MOUSE	R.GNTEPVAELEATTDPAPC(+57.02)AS(+79.97)PSSAVPTTKPAER.E	20.26	7.29	2.5	242000	230000	96500	178000	219000	202000	172000	67200	226000	127000	223000	43900	73000	172000	71300	185000	74600	137000	135000	148000	59200	231000	102000	252000	150000	188000	171000	18100	88800	56800	88800	63000	760	792	Carbamidomethylation; Phosphorylation (STY)
Q99KH8|STK24_MOUSE	M.A(+42.01)HS(+79.97)PVQSGLPGM(+15.99)QNLK.A	12.83	1.99	2.1	343000	529000	150000	586000	265000	267000	410000	120000	478000	470000	356000	175000	287000	306000	100000	416000	171000	189000	147000	547000	92000	428000	99700	636000	258000	375000	552000	369000	426000	114000	402000	115000	2	17	Acetylation (Protein N-term); Phosphorylation (STY); Oxidation (M)
Q99NB9|SF3B1_MOUSE	K.VLPPPAGYVPIRT(+79.97)PAR.K	11.11	3.31	3.5	641000	993000	325000	455000	189000	551000	1080000	0	1050000	684000	223000	42800	123000	222000	274000	330000	377000	277000	326000	307000	388000	357000	293000	597000	550000	280000	751000	92200	489000	18600	538000	14900	414	429	Phosphorylation (STY)
Q99NB9|SF3B1_MOUSE	R.TM(+15.99)IIS(+79.97)PER.L	6	1.08	1.7	105000	390000	199000	269000	69500	246000	392000	205000	271000	382000	306000	155000	197000	280000	141000	327000	118000	102000	128000	531000	66300	155000	214000	645000	31200	173000	309000	363000	264000	106000	157000	398000	125	132	Oxidation (M); Phosphorylation (STY)
Q99NB9|SF3B1_MOUSE	R.TM(+15.99)IIS(+79.97)PERLDPFADGGK.T	13.18	7.14	2.2	82100	150000	134000	23700	244000	97600	176000	10100	355000	195000	444000	5000	144000	309000	73100	248000	136000	184000	188000	9120	125000	263000	128000	26600	231000	338000	293000	13000	68900	16100	220000	6150	125	141	Oxidation (M); Phosphorylation (STY)
Q99NB9|SF3B1_MOUSE	R.LDPFADGGKT(+79.97)PDPK.M	16.25	2.59	2.6	90700	146000	63800	46700	79100	88600	107000	18200	131000	73300	120000	18400	49400	82300	34600	76400	58900	48400	49200	24300	56300	117000	35000	75000	87000	143000	98700	15400	94900	22500	95600	21100	133	146	Phosphorylation (STY)
Q6PDQ2|CHD4_MOUSE	K.TPTPS(+79.97)TPGDTQPNTPAPVPPAEDGIK.I	37.33	3.82	2.5	515000	770000	291000	107000	437000	568000	517000	300000	654000	603000	621000	239000	247000	474000	378000	380000	172000	402000	316000	767000	191000	201000	381000	654000	312000	210000	512000	450000	370000	158000	403000	445000	1533	1558	Phosphorylation (STY)
Q6PDQ2|CHD4_MOUSE	K.FGT(+79.97)EELFK.D	16.48	2.56	3	224000	395000	159000	57500	375000	301000	511000	112000	438000	89300	405000	31900	244000	157000	82900	134000	257000	207000	237000	50000	138000	326000	96100	0	359000	339000	212000	28500	356000	57200	268000	0	1214	1221	Phosphorylation (STY)
Q6PAL8|DEN5A_MOUSE	R.TPPLQQS(+79.97)PSVIR.R	15.27	2.01	2.1	550000	709000	124000	742000	512000	517000	579000	232000	804000	659000	532000	242000	279000	369000	98500	641000	250000	436000	350000	510000	223000	534000	71400	650000	401000	592000	534000	342000	502000	152000	447000	314000	1079	1090	Phosphorylation (STY)
Q6PAL8|DEN5A_MOUSE	R.FNS(+79.97)YDISR.D	6.6	1.39	2	690000	325000	310000	495000	559000	178000	162000	219000	530000	476000	126000	178000	307000	451000	243000	145000	222000	64700	229000	683000	230000	610000	182000	782000	506000	699000	496000	394000	381000	60300	425000	294000	191	198	Phosphorylation (STY)
Q6PAL8|DEN5A_MOUSE	K.LTSGS(+79.97)LSTSGILLDSER.R	12.63	5.28	2.5	102000	137000	130000	76100	146000	120000	187000	69500	178000	178000	109000	69200	127000	97000	3810	135000	88800	86600	71500	100000	71000	34200	3580	0	154000	185000	177000	69100	0	49600	148000	65200	832	848	Phosphorylation (STY)
Q9D4J7|PHF6_MOUSE	K.TAHNSEADLEESFNEHELEPSS(+79.97)PK.T	15.85	9.55	3.2	1090000	400000	17300	0	506000	180000	0	0	1120000	0	212000	15400	144000	94400	0	41800	92100	311000	51700	0	288000	523000	0	0	662000	503000	66000	0	285000	0	173000	0	134	157	Phosphorylation (STY)
Q61210|ARHG1_MOUSE	K.GLSS(+79.97)ILDPAR.W	16.18	1.88	1.5	50900	87500	55700	81400	58300	63500	110000	10800	65600	88200	80700	29600	47800	47600	61400	63100	49400	49500	44100	20000	58600	98100	69300	29800	47400	81300	104000	6160	61600	23300	57000	21700	262	271	Phosphorylation (STY)
Q9D0L8|MCES_MOUSE	K.ASVAS(+79.97)DPESPPGGNEPAAASGQR.L	18.8	6.16	3.1	505000	292000	165000	517000	284000	77600	75000	207000	238000	360000	292000	146000	88700	189000	197000	310000	83800	161000	195000	739000	88500	351000	145000	756000	293000	459000	244000	387000	265000	34300	224000	447000	7	29	Phosphorylation (STY)
Q9D0L8|MCES_MOUSE	R.GDVS(+79.97)EDEPSLGR.L	11.72	2.65	2.1	432000	358000	147000	352000	273000	243000	63800	152000	287000	106000	341000	114000	160000	289000	209000	337000	91700	51900	143000	544000	136000	401000	171000	517000	250000	364000	90500	310000	152000	76000	225000	379000	97	108	Phosphorylation (STY)
Q9D0L8|MCES_MOUSE	K.EFGEDLVEQNSSYVQDS(+79.97)PSK.K	19.26	3.27	1.9	567000	562000	218000	633000	500000	346000	261000	268000	596000	357000	475000	224000	225000	377000	238000	496000	218000	276000	368000	727000	274000	372000	333000	568000	374000	533000	705000	401000	316000	198000	316000	382000	48	67	Phosphorylation (STY)
Q9D0L8|MCES_MOUSE	K.ASVASDPES(+79.97)PPGGNEPAAASGQR.L	35.45	4.65	2	398000	179000	77200	241000	257000	75900	47100	94600	183000	179000	188000	63300	132000	155000	86200	182000	92400	96300	96800	288000	107000	215000	76900	271000	215000	262000	164000	142000	169000	59300	131000	175000	7	29	Phosphorylation (STY)
Q9D0L8|MCES_MOUSE	K.AS(+79.97)VASDPES(+79.97)PPGGNEPAAASGQR.L	10.59	4.15	3.3	63700	91200	15200	20500	21400	61700	0	53500	0	60600	25200	18000	9780	49400	22000	63000	7140	35300	52800	208000	10100	86800	42200	190000	40900	48200	75700	108000	20500	5440	63600	120000	7	29	Phosphorylation (STY)
P97412|LYST_MOUSE	R.S(+79.97)LPAFPTYLPLIR.A	29.02	10.4	2	14700	143000	35100	28800	76900	119000	34800	0	51800	129000	160000	22900	14800	83500	59700	146000	58800	107000	84200	0	92100	161000	48300	0	56700	101000	141000	0	50700	4340	54400	0	2099	2111	Phosphorylation (STY)
Q78PY7|SND1_MOUSE	R.ET(+79.97)DGSETPEPFAAEAK.F	16.11	2.91	1.6	310000	273000	122000	293000	214000	168000	62200	133000	295000	233000	236000	27600	111000	192000	41800	185000	63200	79300	155000	373000	38700	248000	119000	0	167000	177000	188000	223000	161000	60300	144000	230000	234	249	Phosphorylation (STY)
Q78PY7|SND1_MOUSE	K.VNVTVDYIRPAS(+79.97)PATETVPAFSER.T	15.33	1.75	2.3	0	322000	79600	252000	152000	201000	195000	10300	230000	203000	365000	44500	73300	193000	126000	224000	86900	153000	185000	217000	113000	341000	0	363000	0	266000	213000	127000	208000	0	153000	117000	415	438	Phosphorylation (STY)
Q78PY7|SND1_MOUSE	R.ADDADEFGYS(+79.97)R	12.27	3.16	2.2	74000	55900	12100	48200	56600	20200	8330	26200	16700	9050	49400	13300	12700	40000	12700	33700	10300	10400	22700	87400	15900	55000	13900	85700	34300	49800	34300	43100	25200	3080	29400	47900	900	910	Phosphorylation (STY)
P43276|H15_MOUSE	M.S(+42.01)ETAPAETAAPAPVEKS(+79.97)PAK.K	22.79	3.13	2.6	15500000	15100000	6800000	14600000	11100000	10600000	12700000	6400000	17400000	7890000	6180000	3680000	7310000	8220000	8300000	9050000	3580000	6470000	5140000	15300000	3130000	9480000	5960000	13500000	9190000	8670000	10800000	9970000	11100000	2160000	8000000	9640000	2	21	Acetylation (Protein N-term); Phosphorylation (STY)
P43276|H15_MOUSE	M.S(+42.01)ET(+79.97)APAETAAPAPVEK.S	44.1	3.91	2.3	4640000	2200000	1580000	1600000	3760000	3110000	3110000	1350000	5080000	1830000	2990000	1210000	2140000	2290000	1650000	2680000	1450000	1790000	1680000	3790000	2000000	3500000	1860000	3720000	2880000	3790000	2310000	3090000	2960000	948000	2260000	2950000	2	17	Acetylation (Protein N-term); Phosphorylation (STY)
P43276|H15_MOUSE	M.SETAPAETAAPAPVEKS(+79.97)PAK.K	12.34	1.9	3.9	1540000	650000	478000	1280000	1120000	1090000	1090000	463000	1170000	939000	464000	259000	541000	759000	499000	1070000	457000	321000	588000	1740000	477000	770000	640000	2150000	265000	1100000	946000	771000	797000	254000	483000	972000	2	21	Phosphorylation (STY)
P43276|H15_MOUSE	M.S(+42.01)ET(+79.97)APAETAAPAPVEKS(+79.97)PAK.K	23.37	4.01	2.4	370000	428000	42700	296000	322000	255000	174000	63500	401000	283000	223000	90800	205000	188000	109000	211000	79800	125000	115000	327000	198000	342000	145000	309000	266000	252000	185000	177000	276000	84500	167000	197000	2	21	Acetylation (Protein N-term); Phosphorylation (STY)
Q9CT10|RANB3_MOUSE	R.VLS(+79.97)PPKLNEANSDTSR.E	10.47	1.45	3.7	455000	572000	223000	186000	142000	402000	507000	66400	608000	387000	373000	92100	98100	440000	205000	388000	195000	157000	335000	507000	67500	159000	213000	755000	331000	217000	372000	34600	349000	26500	375000	253000	255	270	Phosphorylation (STY)
Q9CT10|RANB3_MOUSE	R.AT(+79.97)EEEDSDEDAVLAPSGVTGAGTGDEGDGQAPGST	24.83	4.95	1.6	115000	314000	160000	489000	48100	235000	173000	80400	86500	315000	473000	117000	95800	270000	209000	248000	122000	107000	165000	699000	76900	226000	233000	591000	90500	381000	287000	440000	83200	68800	133000	475000	457	491	Phosphorylation (STY)
Q9CT10|RANB3_MOUSE	R.SAGSSSPEAGEDS(+79.97)DHEDGNYC(+57.02)PPVK.R	16.79	7.25	4.7	169000	150000	32200	73700	121000	64100	27000	84900	85100	25700	161000	12800	32200	111000	12400	90200	16700	17400	58200	0	44700	126000	29200	404000	113000	166000	72000	95600	70900	24400	53400	88800	28	52	Phosphorylation (STY); Carbamidomethylation
Q6PDG5|SMRC2_MOUSE	K.DM(+15.99)DEPS(+79.97)PVPNVEEVTLPK.T	19.24	3.79	2.4	2280000	1780000	450000	1790000	2070000	1340000	1650000	622000	2500000	1950000	2550000	934000	1400000	2050000	1030000	2150000	1020000	983000	820000	2640000	786000	1490000	1340000	2680000	1430000	2240000	1850000	1490000	1530000	200000	1200000	1870000	342	359	Oxidation (M); Phosphorylation (STY)
O09000|NCOA3_MOUSE	R.M(+15.99)EPLASS(+79.97)PLGR.T	9.97	6.5	2.8	151000	218000	72100	132000	63400	117000	94300	69200	157000	189000	116000	57200	87800	93900	114000	148000	21600	14300	62800	12400	9750	149000	130000	251000	90900	77500	226000	54700	163000	16700	148000	97200	919	929	Oxidation (M); Phosphorylation (STY)
O09000|NCOA3_MOUSE	R.AVS(+79.97)LDSPVSVGSGPPVK.N	20.72	3.52	1.7	1210000	1860000	911000	1640000	860000	1520000	1480000	644000	2000000	1100000	979000	648000	734000	1210000	1010000	1040000	762000	919000	1000000	1570000	497000	1700000	877000	1580000	1100000	1650000	1410000	910000	1380000	473000	853000	1040000	845	861	Phosphorylation (STY)
Q923E4|SIR1_MOUSE	M.A(+42.01)DEVALALQAAGS(+79.97)PSAAAAM(+15.99)EAASQPADEPLR.K	38.51	4.12	2.2	84100	235000	195000	209000	130000	167000	195000	96300	186000	256000	247000	142000	158000	257000	116000	195000	172000	117000	117000	195000	112000	138000	128000	223000	114000	181000	289000	135000	174000	70200	84700	162000	2	33	Acetylation (Protein N-term); Phosphorylation (STY); Oxidation (M)
P08003|PDIA4_MOUSE	K.FDVSGYPT(+79.97)IK.I	16.47	1.19	1.4	95000	80600	83500	141000	104000	142000	87300	55200	136000	91100	74700	57000	51000	69100	65800	84800	79900	59200	50800	83800	62900	76000	86800	141000	94500	120000	112000	72100	136000	36600	70500	38200	125	134	Phosphorylation (STY)
P08003|PDIA4_MOUSE	K.FDVSGYPTIK.I	14.43	3.18	1.2	0	22900	34200	23500	24300	28100	23700	7030	30100	16100	41000	24500	21500	47000	21200	115000	49300	11000	85700	76500	6650	19100	39800	20300	31200	33500	43600	21300	74900	6940	37100	12000	125	134
P97310|MCM2_MOUSE	R.ISDPLTS(+79.97)SPGR.S	15.56	2.31	3.1	3610000	4260000	1740000	2750000	3350000	2950000	3290000	962000	4440000	2990000	3460000	1080000	556000	1880000	1910000	1160000	1330000	1200000	1660000	4220000	1630000	3540000	409000	4640000	2570000	1240000	3030000	823000	2910000	600000	2450000	3040000	20	30	Phosphorylation (STY)
P97310|MCM2_MOUSE	M.A(+42.01)ESSESLSASS(+79.97)PAR.Q	18.88	8.64	3	2030000	1580000	544000	260000	1340000	303000	1110000	109000	280000	889000	1250000	315000	972000	1280000	547000	660000	537000	947000	385000	1030000	719000	1480000	724000	2160000	1170000	1350000	406000	1140000	365000	240000	879000	1270000	2	15	Acetylation (Protein N-term); Phosphorylation (STY)
P97310|MCM2_MOUSE	R.GLLYDS(+79.97)SEEDEERPAR.K	9.09	3.94	3.7	3180000	2240000	636000	1790000	1890000	1260000	162000	350000	2850000	806000	2210000	243000	287000	1690000	546000	823000	1030000	857000	896000	1840000	835000	2090000	125000	2650000	1510000	2620000	1470000	999000	1280000	302000	1020000	319000	134	149	Phosphorylation (STY)
P97310|MCM2_MOUSE	R.RIS(+79.97)DPLTSSPGR.S	7.36	3.09	2.6	110000	158000	53900	11000	64800	105000	90100	543	154000	41100	173000	10900	39300	84900	25400	43500	35600	89600	34800	34300	61300	166000	30600	223000	111000	121000	85000	3990	28400	10300	109000	12900	19	30	Phosphorylation (STY)
P20029|BIP_MOUSE	K.NQLTSNPENTVFDAK.R	22.84	11.57	1.8	112000	96200	117000	92400	581000	824000	144000	64200	635000	211000	202000	60700	305000	250000	158000	131000	103000	220000	188000	135000	145000	242000	165000	64700	176000	296000	103000	22200	286000	125000	99800	67600	83	97
P20029|BIP_MOUSE	R.IINEPTAAAIAYGLDK.R	23.87	8.47	1	0	54700	94000	38200	93900	58800	105000	0	106000	34100	80200	26000	60200	307000	44500	308000	135000	33400	166000	0	42000	59600	80400	0	57200	65500	108000	0	117000	14600	52700	0	199	214
P20029|BIP_MOUSE	K.ELEEIVQPIISK.L	14.3	6.51	2.1	11700	24700	40300	29300	55200	36400	33100	12500	0	21800	44300	34600	32000	157000	17300	103000	60500	19800	112000	80200	18400	20500	49600	19400	41900	33700	31300	16400	55600	9190	28600	19400	623	634
Q99MS7|EH1L1_MOUSE	R.GQGSEPAAITGGQVGPETPEPPPS(+79.97)PPETR.S	33.24	4.11	2.1	769000	1110000	480000	1070000	249000	778000	835000	390000	846000	863000	453000	343000	328000	760000	522000	818000	272000	507000	541000	1320000	252000	809000	611000	1180000	513000	1070000	764000	681000	485000	254000	516000	847000	261	289	Phosphorylation (STY)
Q9D2V7|CORO7_MOUSE	R.ADTDLSEGFSSPSSLM(+15.99)SPST(+79.97)PSSLGPSLSSTSGIGTSPSQR.S	10.8	2.35	2.8	0	204000	139000	137000	0	68700	167000	48600	119000	213000	358000	48500	110000	212000	101000	42200	89300	0	104000	208000	44100	28200	258000	280000	28100	61500	370000	160000	65800	34700	86300	196000	418	458	Oxidation (M); Phosphorylation (STY)
Q9D2V7|CORO7_MOUSE	R.SLQS(+79.97)LLGPSSK.F	6.6	1.62	8.3	145000	163000	37300	78500	41300	167000	42400	3070	225000	27000	94100	7100	50100	30000	168000	35300	86300	51800	128000	4630	110000	166000	13100	68300	147000	126000	22400	1300	173000	5070	2520	42100	459	469	Phosphorylation (STY)
Q6PDK2|KMT2D_MOUSE	R.ALS(+79.97)PVIPIIPR.T	9.79	2.16	2.8	912000	1620000	1170000	2020000	749000	931000	1880000	637000	2050000	1170000	1670000	284000	924000	942000	1270000	1800000	1020000	1130000	381000	1470000	1060000	1490000	1210000	2010000	1190000	829000	488000	809000	1500000	431000	1190000	907000	4787	4797	Phosphorylation (STY)
Q6PDK2|KMT2D_MOUSE	K.ASEPLLS(+79.97)PPPFGESR.K	19.16	4.33	1.7	392000	322000	176000	380000	303000	199000	338000	131000	494000	294000	141000	117000	186000	260000	209000	225000	164000	119000	188000	342000	140000	329000	227000	344000	269000	293000	282000	235000	264000	75100	189000	319000	2225	2239	Phosphorylation (STY)
Q6PDK2|KMT2D_MOUSE	R.AQEPPPAQALAPS(+79.97)PPSHPDVFR.S	12.24	6.4	5.8	325000	434000	77500	139000	272000	203000	311000	0	356000	192000	134000	4810	91300	134000	48300	108000	111000	95100	82400	31500	53000	334000	46500	155000	191000	475000	270000	0	138000	0	193000	3270	2306	2327	Phosphorylation (STY)
Q6PDK2|KMT2D_MOUSE	R.ASQVEPQS(+79.97)PGLGLR.A	19.92	2.54	1.7	131000	231000	95200	167000	147000	137000	174000	63900	221000	192000	148000	58100	71100	82300	92100	150000	45600	111000	86800	130000	36400	198000	85400	154000	184000	199000	140000	80700	94600	34400	114000	102000	2292	2305	Phosphorylation (STY)
Q6PDK2|KMT2D_MOUSE	R.VGITS(+79.97)PVEK.R	9.76	1.55	2.3	70900	101000	63100	95800	69500	59300	115000	41800	60600	41700	95500	53700	57600	55700	57600	74300	47300	35000	45000	118000	40000	113000	31400	121000	58300	99300	103000	80400	72700	11400	92700	85400	2593	2601	Phosphorylation (STY)
Q6PDK2|KMT2D_MOUSE	R.VS(+79.97)PAAAQLADTFFGK.G	15.41	3.58	1.4	203000	648000	404000	437000	480000	189000	667000	176000	730000	676000	605000	192000	344000	397000	346000	470000	366000	426000	132000	336000	381000	579000	397000	556000	442000	501000	497000	180000	551000	158000	431000	19600	4409	4423	Phosphorylation (STY)
Q3TXS7|PSMD1_MOUSE	R.TVGT(+79.97)PIASVPGSTNTGTVPGSEK.D	20.27	3.57	2.7	384000	548000	279000	291000	270000	395000	474000	206000	360000	543000	320000	209000	195000	363000	251000	422000	66300	167000	219000	551000	128000	439000	303000	548000	246000	317000	305000	107000	344000	114000	301000	432000	270	292	Phosphorylation (STY)
Q3TXS7|PSMD1_MOUSE	R.TVGT(+79.97)PIASVPGSTNTGTVPGSEKDSDPM(+15.99)ETEEK.T	13.8	5.46	2.1	261000	252000	104000	356000	148000	123000	161000	111000	176000	206000	154000	38600	70900	186000	126000	164000	59400	53600	97600	254000	21000	140000	154000	261000	134000	326000	226000	18000	68300	69200	83900	69200	270	302	Phosphorylation (STY); Oxidation (M)
Q8BWW9|PKN2_MOUSE	R.T(+79.97)STFC(+57.02)GTPEFLAPEVLTETSYTR.A	19.05	6.68	3	77700	146000	70600	68000	119000	112000	112000	22000	162000	199000	185000	26700	38300	118000	53100	150000	112000	142000	110000	24800	152000	141000	78400	42500	104000	168000	149000	36800	111000	25400	122000	12800	813	835	Phosphorylation (STY); Carbamidomethylation
Q8BWW9|PKN2_MOUSE	R.ASS(+79.97)LGETDESSELR.V	10.18	2.66	2.5	113000	126000	52300	111000	144000	49700	64800	48300	88900	66500	110000	40100	33700	58700	42800	82600	39900	42300	46700	156000	29000	112000	60700	136000	84800	130000	57000	126000	40300	23600	92500	106000	580	593	Phosphorylation (STY)
Q91YE7|RBM5_MOUSE	R.GLVAAYSGDS(+79.97)DNEEELVER.L	18.15	2.46	2	347000	492000	169000	447000	438000	306000	137000	207000	398000	352000	286000	164000	172000	390000	198000	489000	104000	162000	204000	589000	201000	365000	223000	575000	329000	204000	350000	318000	303000	87600	244000	344000	615	633	Phosphorylation (STY)
P13405|RB_MOUSE	K.ISEGLPTPT(+79.97)K.M	11.82	2.58	2.7	213000	298000	186000	286000	96700	252000	86600	98500	284000	271000	166000	79300	142000	158000	112000	83000	109000	194000	153000	292000	119000	271000	181000	239000	168000	96800	271000	164000	237000	81800	208000	216000	808	817	Phosphorylation (STY)
P13405|RB_MOUSE	K.TLQTDPIDSFETERT(+79.97)PR.K	10.98	2.81	3	113000	165000	57800	47000	112000	105000	58800	4050	109000	74700	106000	17300	63100	118000	46300	109000	54000	52500	58200	9980	51200	168000	50300	94200	80000	211000	63600	7290	49600	22800	78400	0	336	352	Phosphorylation (STY)
Q8BGZ4|CDC23_MOUSE	R.RVS(+79.97)PLNLSSVTP	11.68	3.09	2.6	766000	758000	675000	492000	298000	512000	1210000	318000	1170000	899000	448000	265000	171000	402000	417000	1150000	202000	469000	464000	519000	348000	669000	532000	753000	525000	473000	1040000	137000	625000	223000	542000	246000	586	597	Phosphorylation (STY)
Q8BGZ4|CDC23_MOUSE	R.VSPLNLSSVT(+79.97)P	19.87	2.98	1.9	38900	70600	55100	86600	62400	82400	102000	27700	105000	82400	65700	46000	46200	39200	70200	51500	44200	52300	67700	67000	49800	66300	52900	76800	59300	71500	88400	44200	68900	20800	70200	14800	587	597	Phosphorylation (STY)
Q8BZH4|POGZ_MOUSE	K.SLDAEPSVPSAAKPSS(+79.97)PEK.T	14.47	1.89	3.4	820000	981000	394000	977000	770000	705000	524000	375000	1230000	614000	840000	223000	569000	585000	350000	733000	508000	558000	448000	1010000	555000	803000	275000	1250000	623000	455000	656000	101000	621000	188000	615000	595000	407	425	Phosphorylation (STY)
Q9JL26|FMNL1_MOUSE	R.EEPPTPKS(+79.97)PPK.A	5.12	2.52	1.9	1240000	1300000	442000	923000	696000	680000	952000	347000	997000	456000	804000	183000	346000	472000	271000	874000	281000	603000	222000	1620000	226000	951000	310000	2450000	615000	1180000	717000	180000	749000	32500	663000	167000	1014	1024	Phosphorylation (STY)
Q9JL26|FMNL1_MOUSE	K.SKPLDQS(+79.97)VEDLSK.A	15.91	1.9	3.4	1020000	1850000	928000	462000	919000	1710000	1270000	890000	2750000	557000	2720000	458000	1180000	1870000	736000	1440000	1120000	1140000	512000	2210000	1100000	1940000	836000	2070000	1340000	1440000	1160000	214000	1600000	310000	1620000	936000	178	190	Phosphorylation (STY)
Q9JL26|FMNL1_MOUSE	R.GPGDVVSIEILPGAAAT(+79.97)PSGDDAQAPR.V	12.52	2.24	2.1	74600	226000	25300	168000	106000	92500	106000	28200	169000	137000	244000	78800	85500	239000	136000	117000	115000	108000	167000	238000	111000	172000	120000	153000	73200	172000	160000	96400	144000	39100	36900	90600	493	519	Phosphorylation (STY)
Q9JL26|FMNL1_MOUSE	K.AGSVS(+79.97)LDSVLGDVR.S	16	6.52	3.4	45700	52900	20000	63100	55400	38700	19000	29900	84700	75800	51000	6940	37200	62800	30900	84300	28800	47100	40900	0	33600	66300	32500	55300	34900	14000	45200	22400	12500	4630	24800	19300	902	915	Phosphorylation (STY)
Q3UMU9|HDGR2_MOUSE	R.GGS(+79.97)S(+79.97)GEELEDEEPVK.K	19.58	5.98	2.3	292000	616000	150000	589000	156000	236000	56900	248000	358000	358000	556000	165000	77500	415000	58000	196000	180000	162000	248000	920000	61800	410000	222000	801000	299000	198000	345000	378000	232000	86300	237000	489000	364	378	Phosphorylation (STY)
Q922J3|CLIP1_MOUSE	K.TASESISNLSEAGS(+79.97)VK.K	11.73	3.01	2.7	215000	248000	106000	228000	97600	162000	139000	30300	283000	183000	118000	83500	72300	156000	120000	208000	107000	95500	97100	440000	75100	200000	103000	323000	134000	209000	160000	150000	144000	49600	125000	236000	190	205	Phosphorylation (STY)
Q922J3|CLIP1_MOUSE	K.IGFPS(+79.97)TTPAK.A	10.5	1.98	3.2	35500	91900	57700	138000	54700	101000	118000	44700	101000	91100	88400	18600	50300	47900	21700	47100	18800	68400	61600	110000	36800	102000	68100	134000	69300	81200	81700	85600	55700	30100	58600	70900	280	289	Phosphorylation (STY)
Q922J3|CLIP1_MOUSE	R.KIS(+79.97)GTTALQEALK.E	15.47	4.95	2.7	139000	74900	23900	0	76700	43300	78900	0	165000	31900	108000	0	37400	49400	24000	42200	38900	56700	41600	0	45900	107000	16800	3550	93500	84600	36500	0	41600	10500	64700	0	345	357	Phosphorylation (STY)
P50580|PA2G4_MOUSE	M.S(+79.97)GEDEQQEQT(+79.97)IAEDLVVTK.Y	21.85	3.65	2.5	140000	166000	58700	231000	120000	114000	154000	117000	145000	161000	244000	129000	61700	157000	171000	110000	28600	94000	178000	140000	37300	151000	147000	214000	88000	182000	222000	184000	153000	48300	83800	190000	2	20	Phosphorylation (STY)
B2RY04|DOCK5_MOUSE	K.S(+79.97)LQLVDSR.L	14.52	1.31	2.1	71800	85500	23400	54000	70700	76100	61100	36000	86300	106000	82400	33900	45900	58900	51500	94800	42100	31000	53200	97600	42000	104000	48100	102000	64500	103000	68900	38000	74300	23100	72700	50100	1765	1772	Phosphorylation (STY)
B2RY04|DOCK5_MOUSE	R.NS(+79.97)AEIAPPLPVR.R	15.75	4.34	2	79700	91500	65700	0	76800	55800	99600	63800	108000	94900	65200	28400	48300	74000	53800	67300	21300	30900	36900	28800	43700	87100	60900	50200	68200	66200	92400	30000	80400	28600	80200	56400	1831	1842	Phosphorylation (STY)
Q64512|PTN13_MOUSE	K.S(+79.97)M(+15.99)GFLSIR.D	12.62	1.74	2	55500	103000	80000	8910	44700	60700	91600	7010	98700	86700	47900	24800	23300	58900	48700	40400	52400	40700	48400	8000	27300	72600	47500	22600	59900	41200	97900	744	80600	19600	78500	2110	240	247	Phosphorylation (STY); Oxidation (M)
Q8BRG8|TM209_MOUSE	K.YTVAPTSLVVS(+79.97)PGQQALLGLK.Q	21.49	3.02	1.8	213000	365000	292000	347000	132000	335000	459000	102000	345000	359000	309000	197000	192000	186000	301000	258000	235000	141000	225000	186000	273000	310000	310000	339000	221000	280000	430000	120000	295000	86000	279000	163000	88	108	Phosphorylation (STY)
Q9Z1D1|EIF3G_MOUSE	K.GIPLPTGDTS(+79.97)PEPELLPGDPLPPPK.E	14.53	1.83	3.4	9770000	14000000	8400000	7430000	7300000	5890000	9320000	2960000	15300000	14900000	8010000	6410000	8910000	12200000	6370000	13200000	9760000	8940000	9450000	21300000	10700000	5910000	7860000	20900000	7720000	12500000	10100000	6870000	11700000	3120000	7260000	11900000	33	57	Phosphorylation (STY)
Q9Z1D1|EIF3G_MOUSE	K.GIPLPTGDT(+79.97)SPEPELLPGDPLPPPK.E	16.68	2.28	2.4	97200	315000	279000	191000	113000	103000	248000	84600	260000	422000	381000	199000	182000	283000	187000	469000	160000	239000	288000	314000	143000	112000	227000	359000	161000	231000	273000	150000	235000	73300	222000	265000	33	57	Phosphorylation (STY)
Q3UJU9|RMD3_MOUSE	R.SHS(+79.97)LPNSLDYAQASER.G	10.83	7.68	3.8	523000	253000	52100	34600	346000	96200	193000	10500	433000	29600	167000	1980	57900	101000	11300	54200	75400	91400	70600	2420	114000	236000	14900	0	251000	204000	53300	13700	111000	28600	127000	3180	44	59	Phosphorylation (STY)
Q99PV8|BC11B_MOUSE	R.FST(+79.97)PPGDLLDGGLSGR.S	14.15	3.43	3.9	399000	425000	277000	266000	271000	343000	55900	150000	517000	424000	226000	151000	244000	305000	239000	431000	192000	172000	207000	143000	251000	350000	237000	328000	299000	268000	279000	87000	423000	111000	253000	77500	742	757	Phosphorylation (STY)
Q99PV8|BC11B_MOUSE	R.LPGT(+79.97)PPLFSPPPR.H	14.03	1.52	2.2	277000	126000	233000	238000	250000	296000	404000	22600	400000	259000	290000	50900	173000	173000	222000	333000	182000	222000	191000	177000	175000	308000	216000	289000	241000	296000	412000	36400	274000	60100	217000	129000	310	322	Phosphorylation (STY)
Q99PV8|BC11B_MOUSE	R.VSEPVEIGIQVTPDEDDHLLSPT(+79.97)K.G	14.71	3.52	1.7	26300	132000	81400	371000	113000	171000	117000	53700	151000	251000	341000	56300	58300	321000	86700	237000	70800	213000	181000	112000	117000	217000	153000	140000	139000	192000	240000	63700	159000	29700	131000	38100	108	131	Phosphorylation (STY)
Q99PV8|BC11B_MOUSE	R.IYLEPGPASTSLT(+79.97)PR.L	16.59	2.45	2.6	181000	124000	135000	165000	95800	155000	155000	58600	226000	193000	134000	74300	93700	100000	90200	213000	50800	81600	93900	80300	69700	155000	87200	67400	101000	64600	182000	54900	186000	30300	137000	58200	248	262	Phosphorylation (STY)
Q99PV8|BC11B_MOUSE	R.LLNPFQPS(+79.97)PK.S	8.83	1.9	1.4	78600	120000	85400	108000	53900	131000	164000	23600	135000	107000	68800	35300	75600	63500	86700	90300	70800	51000	71600	76800	56400	115000	80700	91900	86700	51500	136000	5470	94200	23200	103000	15200	391	400	Phosphorylation (STY)
Q6KCD5|NIPBL_MOUSE	K.AITSLLGGGS(+79.97)PK.N	9.59	1.36	2.4	1850000	2780000	1510000	2350000	1910000	2110000	2440000	793000	2630000	2320000	1920000	931000	1450000	1410000	1490000	2410000	1290000	1460000	1480000	1920000	1120000	933000	1510000	2510000	1550000	1760000	2190000	1450000	1920000	249000	1750000	1630000	2643	2654	Phosphorylation (STY)
Q6KCD5|NIPBL_MOUSE	K.AAM(+15.99)YDIISS(+79.97)PTK.D	23.37	4.21	2.8	144000	187000	94700	155000	129000	101000	155000	83800	201000	160000	157000	76700	103000	133000	87700	118000	18700	78100	56000	189000	29000	100000	106000	177000	87200	134000	144000	126000	138000	45000	109000	140000	342	353	Oxidation (M); Phosphorylation (STY)
P47930|FOSL2_MOUSE	R.S(+79.97)PPTSGLQSLR.G	10.15	2.99	3.5	261000	243000	136000	175000	181000	184000	188000	55700	315000	235000	240000	77400	90900	154000	129000	189000	96400	83600	126000	88000	32400	215000	122000	166000	190000	140000	181000	83400	201000	54600	156000	102000	200	210	Phosphorylation (STY)
Q91VW5|GOGA4_MOUSE	R.VPS(+79.97)M(+15.99)ESLFR.S	10.53	3.28	1.9	182000	324000	251000	84600	41700	200000	247000	94300	256000	290000	104000	127000	143000	188000	159000	113000	36200	48900	135000	130000	50900	239000	204000	180000	158000	276000	342000	9660	203000	88200	211000	73200	91	99	Phosphorylation (STY); Oxidation (M)
Q91VW5|GOGA4_MOUSE	R.VPS(+79.97)MESLFR.S	11.08	2.75	1.6	74700	93400	36200	20500	113000	149000	53100	0	253000	85700	123000	23100	82800	70400	38900	82400	120000	106000	159000	0	137000	119000	20900	123000	118000	138000	84600	0	95900	19700	70700	0	91	99	Phosphorylation (STY)
Q91VW5|GOGA4_MOUSE	R.TSS(+79.97)FTDQLDDVTPNR.E	14.59	3.12	2.3	47300	71000	28000	58000	51600	34500	42700	18200	53400	42800	54500	13800	33900	47800	28200	42900	12300	29300	32400	2230	27900	46400	23600	52200	32900	35100	47800	0	35100	12100	27700	24800	39	53	Phosphorylation (STY)
Q80YV2|NIPA_MOUSE	K.DTAATFQSVDGS(+79.97)PQAEQSPLESTSK.E	24.24	2.97	1.9	296000	444000	172000	400000	176000	293000	358000	176000	250000	343000	316000	145000	118000	329000	202000	242000	101000	146000	198000	482000	87200	288000	221000	368000	116000	280000	194000	326000	177000	111000	136000	379000	51	75	Phosphorylation (STY)
Q80YV2|NIPA_MOUSE	R.SM(+15.99)GTGDSAGVEVPSS(+79.97)PLRR.T	9.84	5.27	4.4	3820	383000	116000	28300	209000	224000	296000	1730	363000	117000	127000	32900	60100	244000	82800	116000	47100	150000	157000	6360	67900	6280	78900	24200	207000	396000	192000	5400	180000	52900	243000	0	380	398	Oxidation (M); Phosphorylation (STY)
Q80YV2|NIPA_MOUSE	R.SQDATVSPGSEQSEKS(+79.97)PGPIVSR.T	9.29	3.98	3.8	166000	197000	58000	84800	84100	103000	91900	11200	176000	38500	152000	24500	46800	117000	49200	91000	41800	60000	44600	89500	56200	110000	53400	222000	104000	144000	96100	38000	48200	17000	84600	15300	328	350	Phosphorylation (STY)
Q0VGB7|PP4R2_MOUSE	K.GHSDSSASESEVSLLS(+79.97)PVK.N	14.13	4.86	1.9	475000	367000	118000	24900	269000	180000	262000	74900	469000	112000	267000	12100	122000	280000	75400	185000	180000	128000	128000	14100	198000	353000	70400	281000	321000	376000	163000	0	148000	63600	219000	27400	211	229	Phosphorylation (STY)
P57725|SAMN1_MOUSE	R.SS(+79.97)SFGNFDR.F	8.49	3.01	3	1120000	1110000	248000	404000	389000	604000	385000	158000	1140000	144000	303000	122000	456000	644000	190000	289000	401000	374000	145000	584000	429000	915000	158000	1270000	767000	295000	570000	183000	117000	182000	617000	262000	21	29	Phosphorylation (STY)
Q3TC46|PATL1_MOUSE	R.STS(+79.97)PIIGSPPVR.A	13.57	1.99	3.1	886000	988000	540000	959000	817000	766000	889000	392000	1180000	1080000	833000	429000	535000	587000	557000	423000	472000	294000	448000	1290000	146000	838000	608000	1280000	600000	948000	718000	694000	898000	218000	662000	327000	177	188	Phosphorylation (STY)
Q3TC46|PATL1_MOUSE	R.AVPIGT(+79.97)PPK.Q	15.33	1.69	1.9	149000	232000	150000	274000	156000	98100	258000	95200	109000	99600	225000	110000	121000	130000	150000	129000	92700	73700	104000	284000	88300	228000	87700	243000	156000	218000	239000	169000	143000	26300	197000	190000	189	197	Phosphorylation (STY)
P54103|DNJC2_MOUSE	R.NAS(+79.97)TSFQELEDK.K	15.71	2.76	2.8	264000	235000	145000	183000	52100	234000	242000	162000	234000	225000	241000	84500	87000	151000	119000	132000	32200	127000	93500	291000	37800	223000	124000	448000	122000	238000	138000	209000	177000	58800	169000	223000	45	56	Phosphorylation (STY)
P54103|DNJC2_MOUSE	K.ELS(+79.97)EESEDEELQLEEFPM(+15.99)LK.T	14.22	3.44	2.3	95000	198000	132000	147000	137000	70700	0	50600	188000	234000	300000	144000	63700	297000	80400	196000	76300	45300	31900	361000	81200	163000	139000	322000	28500	168000	228000	70400	87200	51100	129000	149000	58	77	Phosphorylation (STY); Oxidation (M)
P54103|DNJC2_MOUSE	R.NASTS(+79.97)FQELEDK.K	12.07	3.27	4.3	95500	146000	71600	88300	91600	82600	93600	68900	117000	119000	85800	53600	27100	81500	54900	135000	29500	1860	44800	132000	35600	107000	58100	161000	61200	102000	76700	42300	56700	29800	77200	107000	45	56	Phosphorylation (STY)
P54103|DNJC2_MOUSE	R.NAS(+79.97)TSFQELEDKK.E	10.12	2.48	3.2	177000	129000	18000	23800	115000	61300	62700	28400	203000	27300	116000	4990	65100	74400	13500	78200	68600	66100	30100	19400	75600	112000	18000	118000	83800	90200	45800	3430	71500	20400	73700	2250	45	57	Phosphorylation (STY)
P54103|DNJC2_MOUSE	K.DNFFQVFS(+79.97)PVFER.N	14.04	5.54	1.7	26700	94400	4920	21200	76400	57900	0	0	88200	78500	97300	0	24300	65300	24900	77800	62100	82100	53500	2140	98800	125000	12600	0	58900	102000	75900	0	70700	6820	37400	0	176	188	Phosphorylation (STY)
P54103|DNJC2_MOUSE	R.NASTS(+79.97)FQELEDKK.E	11.01	2.73	4.6	123000	28300	17200	12800	69400	31300	31100	4170	66000	16300	59500	0	26200	27800	0	39000	26900	42700	14800	14700	602	50700	4090	48700	62000	55000	26500	0	38000	0	34800	2480	45	57	Phosphorylation (STY)
P20152|VIME_MOUSE	R.SLYSS(+79.97)SPGGAYVTR.S	9.64	2.67	4.9	9460000	8880000	1480000	12000000	5360000	5430000	10700000	4680000	8310000	8000000	4750000	1460000	4360000	4790000	2970000	5460000	2020	4750000	4150000	542000	2790000	7540000	4040000	0	4580000	7060000	9420000	4510000	8500000	716000	4580000	4060	51	64	Phosphorylation (STY)
P20152|VIME_MOUSE	R.SLYS(+79.97)SSPGGAYVTR.S	4.86	1.6	3.9	3730000	3290000	1560000	8800000	945000	3340000	3690000	1800000	3690000	7440000	1180000	1630000	1310000	3150000	341000	1690000	4200000	435000	2250000	24700000	1080000	3600000	1040000	683000	2460000	1170000	3150000	10900000	3230000	1460000	4390000	488000	51	64	Phosphorylation (STY)
P20152|VIME_MOUSE	R.LRSS(+79.97)VPGVR.L	5.07	2.54	2.2	4750000	2440000	532000	1830000	4150000	1540000	4130000	330000	1680000	1470000	4500000	115000	1500000	1290000	275000	1320000	633000	2340000	1570000	1250000	695000	4780000	903000	9950000	3920000	4990000	1990000	77700	2780000	332000	2310000	0	70	78	Phosphorylation (STY)
P20152|VIME_MOUSE	R.TYSLGS(+79.97)ALRPSTSR.S	7.15	2.93	2.7	2260000	3140000	956000	2060000	786000	1780000	3050000	555000	2880000	1200000	2110000	294000	1090000	1770000	703000	1070000	1210000	742000	1370000	8210000	1260000	3160000	830000	7320000	2100000	3350000	1830000	5940	1530000	386000	2340000	0	37	50	Phosphorylation (STY)
P20152|VIME_MOUSE	R.ISLPLPTFSS(+79.97)LNLR.E	8.82	1.99	3	666000	7760000	1810000	7700000	3440000	5210000	1590000	829000	2520000	6970000	8550000	2760000	719000	3890000	3140000	6090000	2500000	5580000	5220000	8840000	4420000	5980000	2820000	8680000	2320000	4450000	6940000	2850000	3770000	498000	2820000	2430000	411	424	Phosphorylation (STY)
P20152|VIME_MOUSE	R.QVQS(+79.97)LTC(+57.02)EVDALK.G	13.65	2.71	3.1	1870000	2080000	902000	2130000	791000	1460000	1050000	722000	2060000	1660000	1890000	576000	1010000	1540000	846000	1690000	863000	969000	1090000	1720000	575000	1450000	937000	1800000	1320000	1910000	1350000	1170000	1410000	372000	1060000	1050000	322	334	Phosphorylation (STY); Carbamidomethylation
P20152|VIME_MOUSE	R.DGQVINETS(+79.97)QHHDDLE	11.31	3.59	2.7	2950000	1890000	673000	1570000	2040000	502000	748000	802000	2510000	467000	2070000	240000	854000	1520000	282000	1040000	545000	280000	303000	2630000	985000	669000	404000	4350000	1780000	2940000	580000	782000	1270000	215000	1170000	796000	451	466	Phosphorylation (STY)
P20152|VIME_MOUSE	R.LRS(+79.97)SVPGVR.L	5.08	3.89	1.6	1220000	1330000	574000	0	466000	733000	369000	0	5590000	282000	2200000	189000	601000	406000	322000	733000	1810000	971000	509000	0	1680000	444000	0	0	796000	499000	123000	0	651000	101000	201000	0	70	78	Phosphorylation (STY)
P20152|VIME_MOUSE	R.DGQVINETSQHHDDLE	11.08	4.77	2.7	2000000	895000	802000	198000	6990000	5120000	1760000	367000	6090000	1130000	1480000	132000	3610000	2510000	431000	510000	2510000	3280000	1410000	488000	2080000	1710000	896000	1680000	1710000	5000000	992000	188000	2150000	1320000	584000	527000	451	466
P20152|VIME_MOUSE	K.ILLAELEQLK.G	13.45	5.21	1.6	101000	460000	501000	314000	530000	424000	159000	38800	739000	318000	385000	203000	320000	1890000	318000	1350000	712000	242000	1240000	1180000	362000	359000	433000	444000	407000	245000	560000	189000	694000	34800	451000	252000	130	139
P20152|VIME_MOUSE	R.TYSLGSALRPS(+79.97)TSR.S	14.21	9.95	1.6	1030000	1250000	251000	0	711000	741000	12700	0	1420000	497000	3940000	236000	368000	644000	87700	558000	580000	294000	575000	7650	430000	1020000	303000	0	1140000	1340000	671000	0	656000	106000	1000000	0	37	50	Phosphorylation (STY)
P20152|VIME_MOUSE	R.EEAESTLQSFR.Q	25.12	7.69	2.2	210000	261000	184000	155000	710000	874000	106000	74600	560000	340000	324000	111000	395000	541000	160000	504000	385000	192000	400000	441000	251000	344000	154000	8260	323000	189000	277000	229000	439000	150000	275000	1920	197	207
P20152|VIME_MOUSE	R.QDVDNAS(+79.97)LAR.L	4.66	1.87	2.9	367000	398000	145000	456000	191000	199000	150000	189000	220000	189000	247000	113000	0	163000	184000	298000	12600	114000	122000	429000	53500	239000	123000	20100	163000	237000	153000	183000	193000	768	210000	234000	208	217	Phosphorylation (STY)
P20152|VIME_MOUSE	R.ETNLES(+79.97)LPLVDTHSK.R	23.53	4.42	1.8	888000	652000	201000	268000	749000	383000	197000	133000	881000	318000	366000	76600	246000	515000	140000	473000	161000	239000	284000	191000	368000	472000	179000	271000	506000	292000	344000	123000	351000	107000	326000	27900	425	439	Phosphorylation (STY)
P20152|VIME_MOUSE	R.EYQDLLNVK.M	26.03	6.07	1.8	107000	228000	184000	78900	166000	270000	231000	66700	211000	161000	197000	153000	151000	551000	138000	422000	345000	144000	411000	456000	123000	148000	257000	194000	181000	207000	265000	119000	453000	50200	207000	135000	382	390
P20152|VIME_MOUSE	K.FADLSEAANR.N	14.04	3.71	3.3	198000	12700	198000	144000	364000	250000	264000	25300	22200	225000	425000	152000	108000	540000	20500	309000	162000	56800	215000	305000	10800	264000	227000	152000	266000	339000	131000	109000	399000	32300	144000	43400	295	304
P20152|VIME_MOUSE	R.ISLPLPTFS(+79.97)SLNLR.E	6.58	2.93	1.4	22100	234000	142000	586000	154000	88500	142000	47400	136000	630000	285000	204000	4210	289000	341000	665000	118000	344000	200000	549000	256000	367000	265000	639000	26000	74600	570000	90700	139000	28100	246000	59200	411	424	Phosphorylation (STY)
P20152|VIME_MOUSE	R.SLYSSS(+79.97)PGGAYVTR.S	10.78	1.55	3.7	122000	399000	165000	394000	47400	297000	351000	140000	227000	381000	180000	84300	28200	253000	228000	166000	77200	81300	222000	473000	33400	168000	176000	579000	169000	154000	361000	308000	173000	77700	361000	328000	51	64	Phosphorylation (STY)
P20152|VIME_MOUSE	R.ISLPLPTFSSLNLR.E	20.3	9.56	1.7	3740	255000	67100	184000	112000	192000	447000	1490	253000	181000	173000	9510	101000	280000	76300	340000	310000	396000	278000	350000	329000	314000	31300	216000	233000	382000	173000	40100	316000	6860	81500	28800	411	424
P20152|VIME_MOUSE	K.VELQELNDR.F	14.32	5.38	2	77100	116000	104000	72900	89700	375000	103000	37900	210000	96800	210000	84600	131000	436000	74600	364000	180000	153000	158000	295000	106000	147000	154000	124000	142000	191000	126000	103000	126000	54500	141000	0	105	113
P20152|VIME_MOUSE	R.EM(+15.99)EENFALEAANYQDTIGR.L	16.53	2.84	2.5	131000	233000	236000	229000	355000	501000	240000	83000	381000	150000	165000	157000	44500	674000	93000	328000	274000	133000	289000	722000	77800	127000	187000	624000	248000	483000	275000	58100	289000	60300	102000	196000	346	364	Oxidation (M)
P20152|VIME_MOUSE	R.ETNLESLPLVDTHSK.R	20.07	5.38	1.7	101000	125000	89200	83100	160000	564000	170000	9490	232000	116000	232000	24600	115000	370000	58000	171000	108000	312000	237000	118000	110000	165000	119000	158000	142000	258000	145000	71800	203000	31600	182000	0	425	439
P20152|VIME_MOUSE	R.QVQSLTC(+57.02)EVDALK.G	20.73	6.84	2	44300	121000	122000	116000	75400	122000	132000	43400	123000	73600	171000	66000	89700	510000	60600	266000	170000	56800	262000	332000	65000	101000	128000	79300	111000	138000	133000	121000	206000	32900	107000	84500	322	334	Carbamidomethylation
P20152|VIME_MOUSE	R.EEAES(+79.97)TLQSFR.Q	13.37	3.23	1.8	199000	222000	74400	132000	149000	128000	132000	81200	229000	194000	110000	39400	77700	178000	81300	89200	91400	86700	74500	257000	61400	185000	89000	258000	101000	210000	139000	151000	47700	48900	118000	146000	197	207	Phosphorylation (STY)
P20152|VIME_MOUSE	R.SLYSSSPGGAY(+79.97)VTR.S	8.34	3.2	4	404000	448000	174000	0	87300	286000	6420	80800	0	213000	145000	16000	210000	41500	28100	263000	13800	140000	111000	0	43000	0	267000	0	335000	189000	3360	0	21800	118000	334000	0	51	64	Phosphorylation (STY)
P20152|VIME_MOUSE	K.NLQEAEEWYK.S	7.52	2.32	3.3	109000	97100	35800	14000	244000	291000	54900	11400	291000	93000	163000	30600	174000	123000	8000	179000	187000	144000	128000	46100	96200	148000	19500	46500	146000	194000	89800	20500	192000	3580	77800	4410	283	292
P20152|VIME_MOUSE	R.SLYSSSPGGAYVTR.S	12.35	3.74	2.1	51200	89300	84300	37200	73700	63700	96900	0	146000	68500	138000	46200	68300	295000	73000	257000	156000	37100	237000	259000	54600	63900	118000	119000	115000	112000	139000	79000	111000	7550	84100	61100	51	64
P20152|VIME_MOUSE	K.LLEGEESRIS(+79.97)LPLPTFSSLNLR.E	10.7	12.1	4.4	31600	206000	7970	3610	41800	271000	12900	2490	10200	99200	66600	1850	0	76900	7610	33000	52600	329000	65700	3490	300000	436000	47200	0	21700	43800	41900	4930	61900	17900	41000	2310	403	424	Phosphorylation (STY)
Q8K019|BCLF1_MOUSE	R.IDIS(+79.97)PSALR.K	14.71	1.49	2.5	8190000	10100000	5400000	9330000	7650000	7000000	7240000	3780000	10400000	9080000	7820000	3710000	5000000	5880000	5040000	3950000	4510000	4900000	5410000	10800000	3970000	2580000	5360000	11900000	5670000	6860000	7250000	2480000	7220000	1030000	6250000	7600000	653	661	Phosphorylation (STY)
Q8K019|BCLF1_MOUSE	R.RIDIS(+79.97)PSALR.K	9.84	3.91	6.2	2810000	2530000	692000	1270000	2760000	1270000	1380000	20200	4080000	1270000	1290000	119000	1130000	1180000	482000	651000	1320000	911000	867000	556000	855000	2190000	586000	3580000	2190000	3020000	1380000	0	496000	213000	1350000	61500	652	661	Phosphorylation (STY)
Q8K019|BCLF1_MOUSE	K.ELFDYS(+79.97)PPLHK.S	12.22	5.08	3.5	5310000	4850000	1670000	1910000	3700000	1570000	1870000	336000	6740000	2590000	2890000	393000	1960000	1700000	1070000	2480000	644000	1090000	1500000	1580000	2440000	2810000	1130000	4950000	3830000	2650000	2940000	199000	1050000	290000	2870000	501000	505	515	Phosphorylation (STY)
Q8K019|BCLF1_MOUSE	R.ADGDWDDQEVLDYFS(+79.97)DKESAK.Q	17.9	6.86	1.7	402000	641000	147000	343000	686000	409000	22300	118000	539000	146000	1180000	57600	137000	757000	58900	327000	224000	473000	445000	651000	482000	822000	104000	905000	409000	919000	514000	80800	271000	52800	226000	49700	369	389	Phosphorylation (STY)
Q8K019|BCLF1_MOUSE	K.SIFREES(+79.97)PLR.I	11.19	4.8	1.7	572000	770000	189000	233000	242000	408000	297000	4160	818000	290000	779000	0	290000	161000	113000	154000	301000	500000	273000	2990	154000	866000	107000	899000	545000	469000	446000	0	392000	20800	521000	28400	523	532	Phosphorylation (STY)
Q8K019|BCLF1_MOUSE	K.FHDS(+79.97)EGDDTEETEDYR.Q	9.46	3.67	1.9	730000	1070000	139000	336000	916000	302000	22600	128000	692000	155000	1110000	43800	260000	572000	40600	427000	206000	399000	321000	352000	397000	949000	87800	1880000	778000	991000	395000	171000	418000	97700	441000	108000	392	407	Phosphorylation (STY)
Q8K019|BCLF1_MOUSE	K.SATSGDIWPGLSAYDNS(+79.97)PR.S	19.73	6.35	1.5	422000	479000	207000	209000	460000	268000	33900	62300	542000	458000	322000	81300	201000	408000	183000	341000	196000	231000	225000	268000	271000	413000	187000	234000	279000	226000	325000	105000	250000	64000	199000	49100	205	223	Phosphorylation (STY)
Q8VBT9|ASPC1_MOUSE	K.APGS(+79.97)PVSSLSADQASSSTLLPLNSGEFSR.G	16.41	1.2	1.9	413000	888000	429000	311000	507000	305000	829000	287000	293000	1010000	533000	157000	311000	947000	336000	498000	347000	396000	514000	914000	357000	706000	189000	1070000	427000	205000	634000	553000	505000	188000	464000	572000	190	218	Phosphorylation (STY)
Q8VBT9|ASPC1_MOUSE	R.AS(+79.97)GSPPLLPAPDPVSLESEPIAEDGALGPPEPIQGTAQPVK.R	36.91	7.06	2.3	116000	340000	226000	258000	260000	316000	360000	82700	278000	339000	463000	117000	184000	332000	216000	266000	347000	235000	255000	390000	319000	285000	148000	439000	168000	323000	427000	174000	148000	69300	138000	210000	493	533	Phosphorylation (STY)
Q8VBT9|ASPC1_MOUSE	R.ASGS(+79.97)PPLLPAPDPVSLESEPIAEDGALGPPEPIQGTAQPVK.R	32.13	9.03	2.2	27300	155000	64600	82300	87400	150000	126000	22800	87700	143000	168000	38700	0	127000	68200	91300	91800	79300	92700	126000	87400	132000	49200	127000	54100	172000	169000	37800	0	29300	39900	61300	493	533	Phosphorylation (STY)
Q99NH0|ANR17_MOUSE	R.APS(+79.97)PAPSSVPLGSEKPSSVSQDR.K	17.43	3.02	4.6	927000	934000	300000	467000	625000	572000	639000	161000	761000	409000	273000	108000	231000	545000	216000	710000	81300	452000	336000	546000	211000	802000	285000	894000	506000	849000	517000	153000	493000	145000	413000	123000	2399	2421	Phosphorylation (STY)
O08550|KMT2B_MOUSE	R.VPT(+79.97)PPSTPVPLPEK.R	19.03	5.79	1.9	210000	317000	204000	250000	139000	261000	302000	125000	345000	329000	267000	130000	166000	180000	166000	309000	58700	190000	139000	267000	123000	283000	172000	289000	188000	253000	239000	128000	249000	82600	194000	175000	595	608	Phosphorylation (STY)
P04187|GRAB_MOUSE	K.VSS(+79.97)FLSWIK.K	12.28	1.97	1.7	95500	410000	220000	99800	254000	347000	270000	0	374000	237000	392000	71400	182000	248000	226000	284000	256000	216000	266000	8190	333000	399000	256000	201000	274000	338000	413000	62600	297000	71800	276000	37400	233	241	Phosphorylation (STY)
P04187|GRAB_MOUSE	K.VAAGIVSYGYK.D	15.31	5.24	2	23700	45400	39000	47200	53600	23900	31600	7480	63300	22500	95500	27200	25100	154000	32000	209000	72300	30700	127000	115000	24600	39700	76600	18700	41400	52500	51400	43500	112000	6200	48200	17600	212	222
P09405|NUCL_MOUSE	K.AAPAAPAS(+79.97)EDEEDDEDEDDEEDDDEEEEDDS(+79.97)EEEVM(+15.99)EITTAK.G	20.63	3.34	2.3	808000	3890000	3450000	5970000	1200000	1800000	2380000	3340000	1060000	1900000	3690000	3710000	643000	5420000	2400000	3800000	754000	1080000	3130000	9690000	507000	2130000	3890000	6730000	1020000	3070000	7070000	5710000	1890000	193000	1050000	5910000	182	223	Phosphorylation (STY); Oxidation (M)
P09405|NUCL_MOUSE	K.SVAEEEDDEEEDEDDEDEDDEEEDDEDDDEEEEEEEPVK.A	30.8	3.15	2	2460000	11000000	4260000	5580000	1820000	8300000	2000000	3800000	2640000	8510000	7090000	3210000	2030000	10100000	4930000	1870000	959000	3550000	8220000	8830000	3010000	10400000	5440000	6240000	3300000	4190000	7270000	5010000	4700000	2390000	1910000	7450000	238	276
P09405|NUCL_MOUSE	K.KEDS(+79.97)DEDEDEEDEDDS(+79.97)DEDEDDEEEDEFEPPIVK.G	14.05	4.28	1.5	195000	1030000	806000	2030000	525000	912000	209000	321000	193000	869000	3150000	711000	102000	1610000	622000	640000	147000	398000	1780000	3750000	232000	938000	685000	2140000	255000	1150000	2030000	1710000	299000	292000	271000	1530000	142	175	Phosphorylation (STY)
P09405|NUCL_MOUSE	K.AAPAAPAS(+79.97)EDEEDDEDEDDEEDDDEEEEDDS(+79.97)EEEVMEITTAK.G	13.36	11.24	3	0	451000	242000	2080000	322000	1060000	714000	405000	0	946000	3640000	982000	0	935000	1100000	984000	347000	516000	2800000	4610000	725000	1700000	377000	1350000	0	391000	913000	339000	325000	130000	29300	748000	182	223	Phosphorylation (STY)
P09405|NUCL_MOUSE	R.S(+79.97)VSLYYTGEK.G	12.76	2.09	2.7	488000	662000	252000	454000	471000	459000	486000	266000	846000	616000	277000	186000	292000	423000	322000	275000	258000	426000	305000	678000	252000	513000	324000	663000	382000	624000	481000	384000	490000	145000	456000	420000	460	469	Phosphorylation (STY)
P09405|NUCL_MOUSE	K.NLS(+79.97)FNITEDELK.E	14.39	2.13	2	310000	401000	243000	92300	354000	324000	335000	156000	500000	364000	505000	138000	220000	385000	188000	378000	209000	280000	185000	252000	113000	367000	214000	383000	234000	336000	318000	133000	402000	84400	282000	191000	401	412	Phosphorylation (STY)
P09405|NUCL_MOUSE	K.ALVPT(+79.97)PGKK.G	5	1.83	2.1	228000	264000	62400	176000	211000	144000	306000	34400	321000	113000	215000	29900	121000	91400	35200	150000	91800	185000	98900	159000	105000	237000	67200	478000	199000	241000	124000	98400	142000	22300	152000	65600	117	125	Phosphorylation (STY)
P09405|NUCL_MOUSE	R.SVS(+79.97)LYYTGEK.G	17.45	4.58	2.7	96800	131000	44700	48300	120000	75200	108000	48200	13600	121000	106000	45500	46300	85600	37700	100000	56200	68000	58700	6600	48700	110000	65500	3470	78300	96400	84200	20400	95400	28200	75200	63900	460	469	Phosphorylation (STY)
P09405|NUCL_MOUSE	K.AAPAAPAS(+79.97)EDEEDDEDEDDEEDDDEEEEDDSEEEVM(+15.99)EITTAK.G	9.33	7.02	3.7	0	0	98800	107000	0	0	0	0	0	0	80000	71500	0	0	0	0	0	0	0	290000	0	0	36400	189000	0	0	157000	164000	0	0	0	59700	182	223	Phosphorylation (STY); Oxidation (M)
P09405|NUCL_MOUSE	K.GFGFVDFNS(+79.97)EEDAK.A	10.92	4.45	5	70800	90300	25200	61900	75700	31700	9020	28900	89900	78900	55700	21200	43500	62600	34100	102000	43700	37800	60100	74100	60000	89000	20300	80700	36300	48600	50100	11300	35900	7470	32700	17200	608	621	Phosphorylation (STY)
P09405|NUCL_MOUSE	K.ETLEEVFEK.A	10.72	3.29	1.8	18800	14900	16600	18900	66600	69600	8560	7040	29900	26100	23600	8950	43900	51600	7750	36000	41200	49600	27100	32900	15000	28200	10200	21200	10800	37700	13500	6870	33800	12100	10300	4800	501	509
P55194|3BP1_MOUSE	R.SS(+79.97)PPAPSLPPGSVSPGTPQALPR.R	18.46	3.56	2.1	3870000	2900000	2150000	4240000	692000	3080000	3710000	1520000	4950000	4970000	3250000	1380000	904000	2750000	2560000	3320000	1230000	2640000	2150000	4010000	680000	3280000	2530000	4150000	2370000	3450000	3670000	2250000	2690000	930000	2420000	2660000	576	598	Phosphorylation (STY)
P55194|3BP1_MOUSE	R.TEADLPKPTS(+79.97)PK.V	10.95	2.64	3.1	1460000	1590000	490000	1380000	1210000	1060000	1390000	633000	1610000	980000	1200000	293000	749000	745000	437000	1070000	636000	903000	715000	1910000	644000	1290000	360000	2720000	1160000	1580000	656000	1010000	1110000	287000	784000	985000	526	537	Phosphorylation (STY)
Q8CHQ0|FBX4_MOUSE	R.GAGS(+79.97)PPPASDWGR.L	12.75	4.94	2.1	153000	151000	55200	72600	108000	88200	56400	42400	95200	66500	113000	31100	51400	77600	43300	42300	33600	83100	51100	32100	31300	142000	54900	274000	95200	166000	32000	109000	69400	17200	87400	53100	8	20	Phosphorylation (STY)
P70704|AT8A1_MOUSE	K.TDDVSEKTS(+79.97)LADQEEVR.T	10.78	2.62	2.3	76100	88600	38300	55000	51500	43400	29800	0	0	49500	102000	16500	19100	63700	29500	55200	14100	34300	53300	0	25700	89400	40400	124000	64700	64800	54100	0	42300	17000	50900	0	21	37	Phosphorylation (STY)
P42230|STA5A_MOUSE	R.LS(+79.97)PPAGLFTSAR.S	9.27	1.42	3	1850000	2490000	1550000	1720000	1800000	1830000	1120000	867000	2800000	2300000	2220000	970000	1340000	1370000	1410000	1050000	1150000	1560000	1110000	2040000	1100000	1930000	1500000	2510000	1580000	1960000	2220000	137000	1960000	565000	1560000	1460000	778	789	Phosphorylation (STY)
P42230|STA5A_MOUSE	K.AVDGY(+79.97)VKPQIK.Q	10	1.21	5.5	68400	85400	34500	90900	48400	72500	89500	17100	103000	64500	100000	12200	49900	70800	26100	70400	47200	73500	50000	59900	51400	101000	51400	132000	38100	99600	85500	25700	80900	17100	82000	26900	690	700	Phosphorylation (STY)
Q6DFW4|NOP58_MOUSE	K.EEPLS(+79.97)EEEPC(+57.02)TSTAVPSPEK.K	21.04	3.93	1.8	1240000	2250000	871000	1300000	1470000	1460000	996000	731000	1540000	1630000	1960000	677000	294000	1360000	869000	1830000	171000	772000	661000	2140000	680000	1030000	866000	2010000	973000	1380000	1250000	1550000	1050000	424000	1050000	1600000	505	524	Phosphorylation (STY); Carbamidomethylation
Q6DFW4|NOP58_MOUSE	K.EEPLS(+79.97)EEEPC(+57.02)TSTAVPS(+79.97)PEKK.K	19.83	4.19	2	414000	630000	153000	285000	353000	307000	170000	189000	441000	266000	289000	61200	132000	442000	105000	223000	123000	157000	206000	547000	127000	437000	192000	773000	279000	510000	309000	318000	85500	111000	267000	299000	505	525	Phosphorylation (STY); Carbamidomethylation
Q6DFW4|NOP58_MOUSE	K.EEPLS(+79.97)EEEPC(+57.02)TSTAVPS(+79.97)PEK.K	18.5	5.94	3.5	223000	232000	63500	109000	196000	120000	39200	45000	189000	104000	175000	63400	45100	124000	51200	172000	91700	82100	78500	253000	89200	95600	82300	278000	111000	116000	112000	149000	103000	39800	82600	65600	505	524	Phosphorylation (STY); Carbamidomethylation
Q6DFW4|NOP58_MOUSE	K.EEPLSEEEPC(+57.02)TSTAVPS(+79.97)PEK.K	15.38	3.2	1.7	170000	137000	39800	80500	109000	85000	28400	53800	134000	94000	97300	36800	44900	83100	40300	72400	64500	72200	32500	134000	69500	113000	47500	144000	54700	94900	54200	67300	62200	25100	41100	112000	505	524	Carbamidomethylation; Phosphorylation (STY)
Q8VBT6|APOBR_MOUSE	K.GQEETSGAPDLS(+79.97)PER.V	11.71	4.56	3.2	0	160000	203000	253000	128000	53400	83500	102000	201000	224000	59400	58700	65900	489000	90400	78400	41600	238000	57100	396000	69100	170000	64100	402000	109000	16800	7930	203000	123000	32500	11000	225000	473	487	Phosphorylation (STY)
Q8BGU5|CCNY_MOUSE	R.SAS(+79.97)ADNLILPR.W	8.8	0.72	2.8	1940000	2390000	1090000	2000000	721000	1960000	1580000	780000	2650000	2070000	1200000	713000	1090000	1380000	1140000	1900000	720000	1250000	1430000	2160000	539000	2320000	1020000	2360000	1440000	2050000	1600000	1260000	1710000	521000	1350000	1290000	324	334	Phosphorylation (STY)
Q9CW46|RAVR1_MOUSE	R.LLS(+79.97)PIASNR.L	31.61	2.8	2	1050000	1740000	939000	1340000	604000	1450000	1430000	462000	1680000	1510000	985000	619000	758000	853000	789000	1070000	576000	886000	901000	937000	742000	1400000	963000	827000	976000	798000	1450000	45100	1310000	426000	1040000	595000	574	582	Phosphorylation (STY)
Q9CW46|RAVR1_MOUSE	M.A(+42.01)ADVSVTHRPPLS(+79.97)PEAEAEAETPETVDR.R	11.5	2.29	3.6	10300000	10600000	4830000	11400000	7020000	7750000	5690000	4320000	13200000	3730000	4950000	3290000	3940000	6760000	5280000	1160000	1570000	7220000	6140000	13400000	4060000	1300000	5060000	15500000	6520000	2170000	8880000	967000	7090000	1050000	6530000	8640000	2	29	Acetylation (Protein N-term); Phosphorylation (STY)
Q9CW46|RAVR1_MOUSE	K.M(+15.99)S(+79.97)PPPSSFNEPR.S	12.07	3.82	3.2	517000	424000	237000	234000	319000	166000	335000	210000	106000	321000	402000	122000	138000	295000	111000	170000	43900	51300	85500	406000	28900	44200	230000	532000	50600	424000	264000	268000	264000	85800	131000	261000	625	636	Oxidation (M); Phosphorylation (STY)
Q9CW46|RAVR1_MOUSE	M.A(+42.01)ADVSVTHRPPLS(+79.97)PEAEAEAETPETVDRR.A	11.4	4.44	1.9	190000	196000	34500	32300	214000	113000	0	0	250000	35700	166000	0	57200	67000	0	68500	53800	96300	102000	9320	74800	256000	0	277000	147000	272000	248000	0	111000	0	152000	0	2	30	Acetylation (Protein N-term); Phosphorylation (STY)
Q9CW46|RAVR1_MOUSE	K.DS(+79.97)GPLPTPPGVSLLGEPPK.D	12.82	2.16	2.3	76600	95700	84500	64000	71800	103000	133000	46500	143000	85000	93900	62900	76700	70000	54500	100000	64900	75200	46300	35300	69400	92400	73300	71100	71100	91800	81000	46600	122000	34500	77900	42900	488	506	Phosphorylation (STY)
Q9CWK8|SNX2_MOUSE	R.ELILSSEPSPAVTPVT(+79.97)PTTLIAPR.I	19.49	3.46	1.8	1300000	2180000	1390000	2010000	1160000	1270000	2090000	764000	2220000	2360000	2080000	1040000	1420000	1750000	468000	2180000	1310000	1430000	551000	2210000	1350000	1400000	1360000	2420000	1350000	1790000	822000	853000	1500000	526000	1270000	1490000	89	112	Phosphorylation (STY)
Q9CWK8|SNX2_MOUSE	K.SIS(+79.97)APVIFDR.S	15.66	2.35	2	34400	44600	27900	51500	28100	31300	47800	14700	35800	51400	39000	17600	29300	45800	35200	52400	32300	26600	28800	26000	21100	43200	30500	37500	29400	39200	38900	26900	32500	13800	28600	17000	117	126	Phosphorylation (STY)
Q9JIX8|ACINU_MOUSE	R.TAQVPS(+79.97)PPR.G	7.13	1.5	1.5	3420000	5780000	3200000	7040000	2610000	4770000	5700000	2640000	5410000	6190000	4520000	2390000	2950000	3710000	3400000	5840000	2550000	2540000	3760000	7760000	2430000	4820000	3320000	8190000	2950000	3200000	5090000	4390000	4410000	1420000	3570000	5240000	998	1006	Phosphorylation (STY)
Q9JIX8|ACINU_MOUSE	R.SLS(+79.97)PLSGTTDTK.A	10.8	1.69	2.6	1920000	2560000	570000	707000	785000	1900000	554000	1140000	2620000	2400000	2010000	270000	1080000	1470000	920000	846000	923000	1490000	429000	2600000	884000	939000	1280000	2430000	1300000	1240000	789000	1000000	1860000	168000	1650000	1900000	477	488	Phosphorylation (STY)
Q9JIX8|ACINU_MOUSE	K.SQS(+79.97)PSPPPLPEDLEK.A	24.23	3.38	1.7	1210000	1320000	549000	1220000	1000000	878000	1000000	506000	1380000	1090000	621000	402000	144000	909000	618000	1090000	488000	421000	629000	1120000	494000	397000	634000	1170000	771000	540000	880000	604000	702000	282000	724000	767000	387	401	Phosphorylation (STY)
Q9JIX8|ACINU_MOUSE	K.APVVLQPEQIVSEEET(+79.97)PPPLLTK.E	30.83	3.61	1.6	335000	675000	342000	732000	390000	369000	235000	228000	510000	594000	535000	276000	243000	603000	394000	690000	289000	423000	312000	795000	352000	509000	310000	822000	309000	522000	555000	445000	374000	110000	386000	535000	402	424	Phosphorylation (STY)
Q9JIX8|ACINU_MOUSE	K.SQS(+79.97)PS(+79.97)PPPLPEDLEK.A	17.4	3.46	1.8	493000	331000	157000	431000	430000	249000	185000	176000	397000	311000	392000	58900	188000	293000	59900	241000	162000	202000	221000	391000	170000	370000	209000	454000	294000	508000	289000	213000	215000	85600	209000	239000	387	401	Phosphorylation (STY)
Q80WC3|TNC18_MOUSE	R.LGAGEQALS(+79.97)PSLEESGLGLLAR.F	17.64	2.23	1.7	29800	57800	36500	45200	42200	48800	22000	12100	70500	55500	24300	24800	28600	23600	36400	78200	40600	49700	38300	0	45600	59600	31600	19600	38300	60700	57100	7430	49000	13300	34900	12000	1781	1802	Phosphorylation (STY)
Q8C3J5|DOCK2_MOUSE	R.SS(+79.97)VVFADEK.A	9.46	2.6	2.3	484000	441000	217000	608000	319000	337000	374000	257000	309000	460000	83500	145000	232000	405000	252000	386000	168000	114000	248000	892000	205000	556000	247000	898000	340000	591000	344000	498000	295000	96600	252000	596000	1703	1711	Phosphorylation (STY)
Q8C3J5|DOCK2_MOUSE	R.SSS(+79.97)SVGGLSVSSR.D	14.89	5.6	2.5	540000	475000	242000	537000	491000	168000	320000	223000	626000	478000	141000	171000	259000	400000	228000	254000	139000	81600	211000	0	212000	544000	194000	255000	381000	592000	378000	0	397000	79800	429000	311000	585	597	Phosphorylation (STY)
Q8C3J5|DOCK2_MOUSE	K.VEEEPIS(+79.97)PGSTLPEVK.L	17.05	2.3	1.7	3940000	4190000	2120000	4100000	1700000	2830000	3260000	1730000	4650000	4270000	3500000	1560000	1660000	2890000	2120000	2440000	1620000	1940000	2230000	4400000	514000	3170000	2260000	4330000	2390000	4000000	2800000	2840000	2680000	1000000	2320000	3120000	1677	1692	Phosphorylation (STY)
Q8C3J5|DOCK2_MOUSE	R.LS(+79.97)QTFFQVSDGDKK.T	9.1	2.82	3	509000	669000	111000	199000	322000	263000	196000	52800	713000	152000	352000	9270	84400	315000	73100	163000	257000	249000	178000	60100	295000	598000	75100	368000	433000	465000	292000	37000	310000	46800	333000	39700	1781	1794	Phosphorylation (STY)
Q8C3J5|DOCK2_MOUSE	R.LS(+79.97)QTFFQVSDGDK.K	20.28	2.83	1.2	197000	244000	115000	80500	118000	170000	166000	79800	206000	93900	136000	58200	96600	118000	81300	131000	102000	125000	81800	168000	62000	156000	104000	200000	128000	230000	146000	111000	135000	50900	138000	125000	1781	1793	Phosphorylation (STY)
P31324|KAP3_MOUSE	R.RAS(+79.97)VC(+57.02)AEAYNPDEEEDDAESR.I	11.18	4.22	1.7	358000	373000	94000	96500	336000	194000	56700	77300	407000	68700	214000	18600	81900	343000	47700	150000	113000	182000	93800	158000	172000	389000	54500	570000	358000	420000	103000	99200	64300	39300	229000	13000	110	130	Phosphorylation (STY); Carbamidomethylation
P49312|ROA1_MOUSE	K.SES(+79.97)PKEPEQLR.K	5.73	1.42	2.7	2650000	1860000	539000	777000	1420000	1030000	808000	785000	1560000	327000	1920000	59000	538000	610000	256000	1010000	479000	1080000	544000	1430000	433000	1220000	345000	4120000	1330000	1670000	1280000	883000	1010000	74800	1030000	830000	4	14	Phosphorylation (STY)
Q6NV83|SR140_MOUSE	K.NPPNQSSNERPPS(+79.97)LLVIETK.K	14.62	6.46	3.8	224000	273000	99900	45100	197000	241000	289000	26400	274000	168000	233000	13600	54500	258000	78200	158000	22300	24600	110000	0	34200	269000	97500	0	205000	181000	219000	0	174000	43500	231000	2730	169	188	Phosphorylation (STY)
Q6NV83|SR140_MOUSE	K.LYSILQGDS(+79.97)PTK.W	11.21	1.33	2.2	95500	123000	90300	72500	81000	62400	84500	42300	146000	87800	79600	47200	71600	66000	57800	161000	57300	88100	71900	39700	50900	68600	87200	21800	53700	80300	86300	56900	86100	29600	77400	62100	477	488	Phosphorylation (STY)
Q66JS6|EI3JB_MOUSE	M.A(+42.01)AAAAAAAAAAAGDSDSWDADT(+79.97)FSM(+15.99)EDPVR.K	35.65	3.58	1.6	133000	1300000	954000	1060000	985000	915000	337000	605000	651000	1210000	1640000	664000	898000	704000	695000	1150000	868000	629000	576000	1670000	729000	862000	835000	1500000	754000	1170000	1530000	894000	776000	423000	613000	1100000	2	31	Acetylation (Protein N-term); Phosphorylation (STY); Oxidation (M)
Q66JS6|EI3JB_MOUSE	M.A(+42.01)AAAAAAAAAAAGDSDSWDADTFS(+79.97)M(+15.99)EDPVRK.V	21.03	5.68	2.3	121000	752000	349000	1090000	512000	539000	15600	245000	362000	714000	815000	184000	342000	420000	157000	359000	391000	357000	539000	1290000	375000	558000	139000	963000	328000	716000	906000	433000	244000	128000	278000	540000	2	32	Acetylation (Protein N-term); Phosphorylation (STY); Oxidation (M)
P28656|NP1L1_MOUSE	R.LDGLVDT(+79.97)PTGYIESLPK.V	17.08	1.92	1.6	528000	994000	587000	1030000	642000	776000	627000	367000	911000	708000	666000	486000	494000	540000	580000	1160000	533000	659000	512000	813000	621000	801000	530000	1030000	581000	747000	890000	556000	841000	229000	605000	536000	56	72	Phosphorylation (STY)
P28656|NP1L1_MOUSE	R.LDGLVDTPTGYIES(+79.97)LPK.V	6.74	3.01	2.5	14400	0	44000	5290	0	23000	9130	3520	47000	40100	0	377	8700	50100	36200	21100	11800	33000	26500	1900	38800	0	37400	43100	23500	51300	73100	3690	5490	5440	35900	12300	56	72	Phosphorylation (STY)
Q99K70|RRAGC_MOUSE	M.S(+42.01)LQYGAEETPLAGS(+79.97)YGAADSFPK.D	24.36	2.85	2.3	1440000	2420000	625000	2540000	2020000	1940000	2210000	1260000	1900000	2590000	2530000	795000	2120000	2360000	792000	1630000	1870000	1740000	1820000	2670000	1730000	2060000	484000	2830000	916000	2270000	2560000	1770000	1360000	553000	1320000	1990000	2	24	Acetylation (Protein N-term); Phosphorylation (STY)
Q9CQU5|ZWINT_MOUSE	R.NQS(+79.97)YLQLLC(+57.02)SLQNK.L	11.42	3.7	4	165000	216000	85900	35700	220000	89300	195000	9830	302000	194000	300000	10900	123000	311000	54500	216000	112000	101000	39600	10900	221000	250000	87100	7810	76000	224000	153000	4690	94000	32400	140000	14100	214	227	Phosphorylation (STY); Carbamidomethylation
Q61687|ATRX_MOUSE	K.LTPVSLSNS(+79.97)PIK.G	14.28	2.34	2.8	480000	937000	346000	467000	499000	706000	776000	278000	846000	259000	704000	11400	375000	394000	230000	458000	222000	308000	246000	726000	267000	742000	382000	790000	422000	665000	674000	135000	674000	126000	542000	508000	582	593	Phosphorylation (STY)
Q61687|ATRX_MOUSE	R.EVIEIEDAS(+79.97)PTK.C	13.9	3.26	2.7	235000	186000	81300	171000	139000	132000	123000	107000	194000	140000	158000	78300	54100	130000	87100	80000	28800	45300	59500	272000	54500	164000	88300	269000	90000	128000	96300	183000	96300	33700	110000	216000	1504	1515	Phosphorylation (STY)
Q61687|ATRX_MOUSE	R.QNYSESSNYDS(+79.97)ELER.E	10.84	4.53	2.6	93200	103000	22600	31000	43600	52300	13500	45400	75700	46400	50500	25800	28200	73700	38200	45400	38600	36000	38600	116000	52700	35400	22400	97700	101000	47200	34600	51900	55600	10100	38400	7190	791	805	Phosphorylation (STY)
Q61687|ATRX_MOUSE	R.EVIEIEDAS(+79.97)PTKC(+57.02)PITTK.L	8.74	1.6	4.4	110000	51400	25100	75800	93700	42200	38000	28200	126000	47400	56800	16300	47900	50700	23000	65700	73000	45400	17700	61200	68800	37400	23800	69600	65500	72000	0	13800	58400	14300	41600	21300	1504	1521	Phosphorylation (STY); Carbamidomethylation
Q99LL5|PWP1_MOUSE	K.LQEEGGS(+79.97)EEEEAGNPSEDGM(+15.99)QSGPTQAPPR.E	22.47	3.58	2.7	329000	319000	74200	285000	164000	130000	0	111000	181000	77200	239000	90800	103000	208000	103000	186000	64300	74000	36200	444000	47200	191000	83800	472000	165000	138000	209000	264000	155000	60300	114000	300000	43	72	Phosphorylation (STY); Oxidation (M)
P16951|ATF2_MOUSE	K.M(+15.99)PLDLS(+79.97)PLATPIIR.S	20.37	6.03	3.7	146000	232000	194000	63100	161000	180000	144000	14700	293000	272000	216000	115000	161000	140000	196000	290000	146000	145000	108000	2080	95400	205000	193000	27600	188000	219000	341000	8750	228000	66900	205000	47700	89	102	Oxidation (M); Phosphorylation (STY)
Q6Y7W8|GGYF2_MOUSE	R.ALSSGGSITS(+79.97)PPLSPALPK.Y	13.94	1.53	1.8	1520000	1990000	1460000	2380000	1550000	1640000	2190000	787000	2650000	2100000	1720000	1010000	1300000	1110000	1390000	2150000	1020000	1330000	1250000	1880000	1090000	1720000	1370000	2130000	1600000	1680000	2090000	1200000	1920000	575000	1430000	1430000	17	35	Phosphorylation (STY)
Q6Y7W8|GGYF2_MOUSE	R.ALS(+79.97)SGGSITSPPLSPALPK.Y	13.83	1.55	3.3	293000	583000	422000	692000	299000	521000	739000	208000	505000	590000	500000	290000	299000	304000	472000	526000	241000	396000	374000	514000	250000	420000	356000	597000	296000	442000	645000	361000	459000	151000	461000	408000	17	35	Phosphorylation (STY)
Q6Y7W8|GGYF2_MOUSE	R.AGAEASEEVPQTSLSS(+79.97)ARPGTPSDHQPQEATQFER.K	11.55	6.23	1.1	613000	752000	54200	3040	636000	306000	0	0	828000	59500	535000	0	65600	183000	0	153000	134000	153000	157000	0	108000	709000	0	672000	330000	947000	360000	0	199000	0	318000	0	363	397	Phosphorylation (STY)
Q6Y7W8|GGYF2_MOUSE	R.ALSS(+79.97)GGSITSPPLS(+79.97)PALPK.Y	13.34	3.74	2.5	168000	221000	143000	73800	206000	170000	49400	16400	281000	228000	188000	87300	125000	163000	126000	153000	106000	125000	136000	116000	106000	202000	148000	153000	157000	203000	168000	35000	198000	62000	58500	40100	17	35	Phosphorylation (STY)
Q6Y7W8|GGYF2_MOUSE	R.ADPSLLGFSVNAS(+79.97)SER.L	13.72	4.47	2.3	34400	61800	19700	39200	48600	35900	13100	10400	52400	41600	62000	16500	39100	54300	39700	44200	33200	18300	50500	23900	22700	41100	27800	22800	36900	42700	35500	15300	23700	9380	15600	0	1264	1279	Phosphorylation (STY)
P19973|LSP1_MOUSE	R.TPS(+79.97)PLALEDTVELSSPPLSPTTK.L	20.04	1.44	2.9	136000	327000	199000	379000	185000	249000	328000	141000	330000	239000	234000	178000	181000	261000	236000	479000	201000	251000	178000	281000	200000	227000	212000	341000	195000	235000	312000	169000	264000	80800	224000	187000	166	188	Phosphorylation (STY)
Q8BG05|ROA3_MOUSE	R.SSGS(+79.97)PYGGGYGSGGGSGGYGSR.R	7.22	2.39	3.1	878000	734000	128000	709000	649000	467000	561000	221000	36600	288000	664000	232000	243000	543000	52400	422000	30500	340000	434000	1000000	63200	590000	225000	502000	580000	683000	338000	162000	458000	81000	423000	414000	356	377	Phosphorylation (STY)
Q8BG05|ROA3_MOUSE	R.EDS(+79.97)VKPGAHLTVK.K	7.85	5.72	2	573000	311000	57000	80000	853000	157000	385000	217000	1240000	75700	484000	111000	301000	174000	31500	80800	277000	445000	116000	0	406000	612000	65100	1570000	753000	641000	162000	0	255000	31800	258000	0	114	126	Phosphorylation (STY)
Q7TPV4|MBB1A_MOUSE	R.SPS(+79.97)LLQSGVK.K	12.69	1.02	1.6	1250000	2010000	457000	925000	1640000	1660000	1940000	350000	2160000	1710000	1620000	593000	819000	1010000	742000	1830000	932000	1280000	1000000	1790000	750000	1620000	1110000	2160000	1240000	1790000	1670000	187000	1620000	481000	1420000	1450000	1323	1332	Phosphorylation (STY)
Q7TPV4|MBB1A_MOUSE	K.SPAPSNPTLS(+79.97)PSTPAK.T	16.08	1.79	2.1	792000	795000	283000	813000	581000	572000	338000	198000	792000	395000	651000	283000	360000	428000	400000	704000	290000	468000	178000	839000	339000	681000	268000	878000	522000	309000	592000	527000	509000	164000	518000	589000	1244	1259	Phosphorylation (STY)
Q7TPV4|MBB1A_MOUSE	K.DIPSDT(+79.97)QSPVSTK.R	16.6	3.7	1.9	497000	311000	167000	436000	284000	260000	362000	173000	23700	349000	156000	125000	132000	233000	173000	311000	34400	152000	202000	602000	81400	93700	195000	580000	109000	422000	203000	315000	207000	80500	211000	380000	1157	1169	Phosphorylation (STY)
Q7TPV4|MBB1A_MOUSE	K.SPAPSNPTLSPST(+79.97)PAK.T	13.3	5.72	2.1	205000	325000	145000	329000	104000	78600	278000	112000	267000	106000	193000	114000	137000	182000	161000	180000	86700	133000	89100	748000	114000	259000	106000	334000	158000	282000	220000	224000	114000	25400	186000	243000	1244	1259	Phosphorylation (STY)
P35831|PTN12_MOUSE	R.NLS(+79.97)FEIK.K	16.25	2.08	3.2	73600	184000	95400	185000	107000	154000	175000	62300	194000	179000	101000	71100	46000	110000	122000	164000	143000	108000	117000	120000	103000	104000	103000	178000	105000	78800	132000	11300	124000	46700	169000	57500	432	438	Phosphorylation (STY)
P97855|G3BP1_MOUSE	K.STS(+79.97)PAPADVAPAQEDLR.T	11.49	1.83	4.4	14500000	10200000	2960000	10200000	8900000	2180000	6650000	4070000	13500000	4290000	8380000	1790000	5420000	5330000	6450000	4840000	5160000	2530000	737000	7410000	3670000	8160000	2000000	6260000	5720000	10600000	7090000	5840000	5720000	942000	5850000	6790000	229	245	Phosphorylation (STY)
P97855|G3BP1_MOUSE	K.NLPPSGAVPVTGT(+79.97)PPHVVK.V	8.66	2.04	2.1	983000	1370000	546000	321000	795000	930000	1320000	320000	1270000	1250000	1040000	252000	364000	722000	600000	359000	215000	131000	558000	1040000	476000	1210000	639000	1380000	667000	188000	990000	547000	701000	160000	777000	691000	256	274	Phosphorylation (STY)
P97855|G3BP1_MOUSE	R.YQDEVFGGFVT(+79.97)EPQEESEEEVEEPEER.Q	16.87	5.93	2.3	197000	150000	14800	163000	178000	88500	0	73900	160000	78200	186000	60800	139000	234000	37300	163000	169000	56600	98100	388000	233000	145000	56400	258000	136000	149000	112000	61000	49600	16600	18200	157000	133	159	Phosphorylation (STY)
P97855|G3BP1_MOUSE	R.YQDEVFGGFVTEPQEES(+79.97)EEEVEEPEER.Q	14.58	4.18	2.3	1550000	2500000	1070000	3040000	1360000	1560000	100000	1230000	1460000	1990000	3790000	1050000	711000	2930000	694000	2790000	988000	651000	1640000	4930000	1180000	2300000	1380000	4240000	1130000	2300000	2460000	1080000	437000	466000	384000	2540000	133	159	Phosphorylation (STY)
Q3TKT4|SMCA4_MOUSE	K.LS(+79.97)PNPPNLTK.K	13.32	3.49	2.1	276000	349000	192000	231000	84100	262000	297000	146000	340000	313000	304000	90200	104000	173000	63500	111000	96400	192000	107000	373000	50100	286000	182000	405000	189000	90400	235000	236000	264000	75400	227000	69000	1418	1427	Phosphorylation (STY)
Q3TKT4|SMCA4_MOUSE	R.GRPPAEKLS(+79.97)PNPPNLTK.K	12.26	5.79	1.7	714000	130000	0	0	165000	46700	113000	0	683000	0	33000	0	135000	0	0	0	137000	134000	0	0	193000	235000	0	4000	264000	122000	15800	0	174000	0	36500	0	1411	1427	Phosphorylation (STY)
Q3TKT4|SMCA4_MOUSE	K.EVDYSDSLT(+79.97)EK.Q	18.66	7.49	2.2	147000	123000	49500	141000	112000	63900	27200	56700	80100	44600	72200	37000	22400	64300	48300	74000	15900	46300	47000	137000	20500	70000	35200	111000	57600	77600	26400	65900	40600	9190	50000	95300	1343	1353	Phosphorylation (STY)
Q8C050|KS6A5_MOUSE	R.DELDVS(+79.97)NFAEEFTEM(+15.99)DPTYSPAALPQSSER.L	29.68	7.8	2.7	160000	406000	190000	230000	253000	298000	76100	149000	234000	240000	296000	183000	112000	296000	151000	263000	190000	189000	209000	607000	162000	309000	144000	483000	136000	344000	502000	268000	183000	88600	107000	288000	340	369	Phosphorylation (STY); Oxidation (M)
Q8C050|KS6A5_MOUSE	K.TLQPSNPTEGSNPDTLFQFS(+79.97)D	29.79	2.9	2.5	130000	259000	141000	383000	156000	154000	156000	161000	183000	244000	386000	162000	75700	300000	203000	134000	77100	124000	217000	370000	99400	177000	173000	385000	120000	214000	278000	252000	164000	57800	151000	325000	843	863	Phosphorylation (STY)
Q8C050|KS6A5_MOUSE	R.AYS(+79.97)FC(+57.02)GTIEYM(+15.99)APDIVR.G	6.5	1.72	6.9	10900	108000	19100	49800	89200	97100	168000	17500	107000	166000	164000	1990	36800	206000	85100	109000	43500	39700	83500	0	45200	127000	70300	0	66600	90700	126000	2790	86500	23200	69300	0	209	225	Phosphorylation (STY); Carbamidomethylation; Oxidation (M)
P16858|G3P_MOUSE	R.VPTPNVS(+79.97)VVDLTC(+57.02)R.L	24.05	4.75	1.4	493000	526000	257000	485000	279000	425000	503000	196000	644000	573000	282000	167000	300000	470000	317000	402000	220000	287000	289000	399000	159000	436000	305000	397000	381000	511000	371000	314000	391000	145000	313000	153000	233	246	Phosphorylation (STY); Carbamidomethylation
P16858|G3P_MOUSE	R.GAAQNIIPASTGAAK.A	19.34	4.26	2.6	77400	134000	97700	171000	128000	152000	148000	78500	133000	109000	207000	95900	67100	269000	110000	271000	142000	48300	117000	448000	56500	118000	164000	297000	118000	158000	124000	39700	235000	37500	120000	73200	199	213
P16858|G3P_MOUSE	R.VPTPNVSVVDLTC(+57.02)R.L	16.54	5.78	2.4	8290	75400	61600	79100	66300	37800	87000	14500	69500	33100	88300	31100	32100	433000	34200	356000	117000	22200	274000	0	27900	93000	75300	17800	76400	61600	63200	2000	146000	14900	58000	14400	233	246	Carbamidomethylation
P16858|G3P_MOUSE	K.IVSNAS(+79.97)C(+57.02)TTNC(+57.02)LAPLAK.V	11.13	1.47	2.7	73300	82800	28000	79000	53700	57800	45200	13900	76500	59200	0	14000	43100	66500	30800	71500	31900	39900	17500	70500	15700	63300	30400	59200	39400	74700	54400	10900	42800	13400	60800	18100	144	160	Phosphorylation (STY); Carbamidomethylation
P83741|WNK1_MOUSE	R.FIVS(+79.97)PVPESR.L	16.63	1.33	3	200000	387000	189000	175000	258000	304000	418000	134000	425000	397000	342000	155000	153000	300000	256000	381000	64400	212000	235000	375000	152000	191000	251000	349000	243000	197000	358000	94500	314000	84400	255000	209000	1253	1262	Phosphorylation (STY)
P83741|WNK1_MOUSE	K.EGPVTS(+79.97)PPFR.D	17.76	3.51	2.3	279000	367000	185000	240000	78200	268000	235000	117000	400000	323000	342000	139000	63100	204000	176000	123000	24100	143000	141000	288000	33400	323000	191000	285000	207000	98800	278000	205000	240000	70900	237000	234000	1968	1977	Phosphorylation (STY)
P83741|WNK1_MOUSE	K.SIS(+79.97)NPPGSNLR.T	9.52	2.78	2.8	148000	305000	84700	191000	205000	147000	158000	76400	170000	126000	164000	54100	111000	102000	87000	194000	83600	112000	95400	175000	76300	269000	89100	289000	150000	162000	91600	128000	125000	25200	46700	145000	2365	2375	Phosphorylation (STY)
Q9QZQ8|H2AY_MOUSE	K.LEAIIT(+79.97)PPPAK.K	19.25	3.82	2	1010000	1230000	689000	92400	957000	971000	1120000	526000	1390000	1180000	1030000	517000	413000	772000	624000	543000	277000	781000	482000	901000	446000	235000	693000	1130000	705000	236000	907000	765000	1010000	306000	801000	811000	124	134	Phosphorylation (STY)
Q9QZQ8|H2AY_MOUSE	K.AASADSTTEGT(+79.97)PTDGFTVLSTK.S	25.46	3.92	1.8	530000	463000	304000	540000	254000	324000	399000	231000	543000	487000	506000	219000	275000	438000	278000	427000	152000	344000	301000	553000	163000	469000	294000	527000	320000	505000	353000	353000	309000	138000	279000	420000	168	189	Phosphorylation (STY)
Q8BG30|NELFA_MOUSE	R.EASRPPEEPSAPS(+79.97)PTLPTQFK.Q	9.41	12.41	4.9	727000	653000	188000	350000	181000	4840	2420	78600	61000	303000	194000	56400	94200	411000	104000	301000	100000	106000	197000	178000	73700	16300	202000	359000	0	759000	381000	122000	30800	66700	6140	97800	351	371	Phosphorylation (STY)
Q99N50|SYTL2_MOUSE	K.S(+79.97)LEDIPSDSSNQAK.V	13.62	3.65	2.2	86900	183000	76800	42300	45500	113000	99000	14200	170000	93200	167000	65100	66700	132000	72400	111000	57300	42100	25100	337000	62200	131000	86500	254000	63600	143000	64900	197000	115000	28500	86300	94700	511	524	Phosphorylation (STY)
Q99N50|SYTL2_MOUSE	K.LALQYVPEPS(+79.97)PGK.K	9.09	2.54	2	56900	67400	45200	97300	52700	47600	29500	24100	71100	106000	58300	13700	41000	29800	53100	86200	18600	25800	34900	41000	13700	69600	18900	63200	62000	59900	59500	15500	42200	18600	31800	42600	790	802	Phosphorylation (STY)
Q99N50|SYTL2_MOUSE	R.ISEKEFS(+79.97)LEDDSSTSSLEPLK.H	8.14	1.35	6.3	33800	109000	41900	2790	49900	66000	0	2070	13800	1850	118000	8950	26300	91400	21400	87800	27100	39800	49100	25300	34200	87400	35700	3650	0	117000	89600	12700	75200	13700	71300	0	311	331	Phosphorylation (STY)
Q7TSC1|PRC2A_MOUSE	K.LISGPLS(+79.97)PM(+15.99)SR.A	11.34	1.56	2	663000	1040000	219000	1530000	481000	666000	1110000	511000	889000	891000	709000	529000	532000	471000	251000	770000	335000	369000	311000	1060000	175000	260000	820000	1500000	635000	563000	1110000	902000	847000	258000	824000	1050000	1211	1221	Phosphorylation (STY); Oxidation (M)
Q7TSC1|PRC2A_MOUSE	K.EGPEPPEEVPPPTT(+79.97)PPAPK.M	31.03	4.32	2.2	1200000	1200000	587000	284000	514000	810000	1130000	187000	1440000	1300000	433000	467000	612000	803000	674000	463000	195000	472000	618000	1430000	499000	1030000	726000	1420000	679000	350000	855000	852000	702000	300000	707000	863000	596	614	Phosphorylation (STY)
Q7TSC1|PRC2A_MOUSE	K.GT(+79.97)SPGSELPPPK.T	13.71	2.34	2.4	162000	116000	81500	156000	141000	122000	159000	63300	109000	161000	53200	58600	53800	111000	74600	148000	33100	48000	104000	183000	0	37800	93600	186000	127000	201000	104000	105000	97700	40300	83400	117000	376	387	Phosphorylation (STY)
P25799|NFKB1_MOUSE	R.TPATT(+79.97)ASSPVTTAQVHC(+57.02)LPLSSSSTR.Q	7.09	2.45	3.4	85700	101000	55900	150000	73400	81300	120000	10000	152000	58700	88400	11000	47000	62200	33700	124000	20300	68600	61600	84400	40800	110000	46100	119000	57400	174000	56200	4330	45000	16500	59600	39900	890	915	Phosphorylation (STY); Carbamidomethylation
P25799|NFKB1_MOUSE	R.KLS(+79.97)FTESLTGDSPLLSLNK.M	8.29	1.87	2.9	0	68500	7240	9660	37000	103000	22200	0	7590	77700	118000	17800	1320	101000	25800	64200	24800	187000	77600	16300	72500	116000	12400	0	37100	42800	0	6880	23000	2480	53400	23800	938	956	Phosphorylation (STY)
Q6ZQ58|LARP1_MOUSE	K.ILIVTQT(+79.97)PPYMR.R	11.35	4.6	2.8	410000	1420000	299000	156000	2180000	2010000	1830000	7760	3230000	2000000	2080000	200000	947000	1030000	947000	1350000	1200000	691000	1720000	923000	2010000	2160000	439000	990000	1470000	293000	685000	252000	1360000	190000	821000	88800	620	631	Phosphorylation (STY)
Q6ZQ58|LARP1_MOUSE	R.SLPTT(+79.97)VPESPNYR.N	16.54	1.55	3.9	978000	561000	572000	1350000	586000	155000	724000	579000	1630000	734000	883000	348000	458000	707000	649000	591000	192000	565000	381000	1400000	225000	659000	636000	1450000	819000	687000	514000	732000	732000	31900	685000	1030000	743	755	Phosphorylation (STY)
Q6ZQ58|LARP1_MOUSE	K.ILIVTQT(+79.97)PPYM(+15.99)R.R	14.9	3.34	2.2	3260000	5280000	3880000	5710000	2930000	3020000	4440000	2150000	4800000	5590000	4320000	2470000	1030000	3880000	2610000	2930000	610000	2130000	2220000	4010000	925000	3680000	4020000	4700000	3070000	4880000	5550000	2790000	3720000	1360000	4040000	3660000	620	631	Phosphorylation (STY); Oxidation (M)
Q6ZQ58|LARP1_MOUSE	R.TASISSSPSEGT(+79.97)PAVGSYGC(+57.02)TPQSLPK.F	11.18	2.26	2.7	0	427000	306000	397000	0	353000	472000	66400	48600	564000	297000	43400	4810	222000	259000	297000	0	261000	373000	554000	94500	252000	265000	498000	41500	137000	312000	337000	0	131000	278000	323000	822	848	Phosphorylation (STY); Carbamidomethylation
Q6ZQ58|LARP1_MOUSE	K.GLS(+79.97)ASLPDLDSESWIEVK.K	13.41	3.45	2	248000	1400000	446000	723000	864000	1150000	297000	130000	1050000	2100000	680000	739000	264000	2330000	439000	1950000	789000	1860000	630000	1940000	1330000	1320000	775000	1500000	878000	1010000	652000	160000	1130000	295000	762000	741000	521	538	Phosphorylation (STY)
Q6ZQ58|LARP1_MOUSE	R.ESPRPPAAAEAPAGS(+79.97)DGEDGGR.R	8.31	2.65	3.3	111000	120000	12400	32000	70100	44100	6540	16900	1090	20600	100000	3440	4610	78500	0	60500	24800	43000	28800	82900	1660	96200	13800	222000	63700	98700	53800	9410	44600	8440	49900	6210	67	88	Phosphorylation (STY)
Q80TI0|ASTRB_MOUSE	K.SSIETKPDAS(+79.97)PQLPK.K	18.86	3.84	2.3	264000	182000	20700	66100	127000	98500	107000	58600	188000	26900	70000	30900	75800	98400	42800	72300	78600	87700	43900	0	95400	164000	23700	146000	131000	117000	91200	0	104000	25800	89400	0	265	279	Phosphorylation (STY)
Q9JHW4|SELB_MOUSE	K.ILT(+79.97)PTLK.K	4.69	1.94	1.3	0	122000	49500	12900	28700	116000	60500	155000	144000	122000	106000	53600	0	49100	151000	51600	78700	38700	315000	99500	38700	115000	360000	127000	121000	85500	178000	28000	409000	42400	137000	0	530	536	Phosphorylation (STY)
Q9JHW4|SELB_MOUSE	R.ALS(+79.97)TTASTAAFDK.Q	12.04	1.59	3.6	96300	148000	25700	97400	96800	124000	128000	49300	170000	102000	120000	34400	60900	44500	65100	130000	65900	95300	42600	107000	65400	138000	65900	119000	81200	84200	98300	133000	127000	34000	82900	61100	26	38	Phosphorylation (STY)
A2APB8|TPX2_MOUSE	K.SSELPLTVPVS(+79.97)PK.F	18.64	1.5	1.7	299000	337000	253000	142000	260000	286000	390000	138000	353000	404000	405000	137000	242000	276000	280000	454000	195000	213000	229000	380000	200000	301000	251000	464000	292000	329000	340000	218000	318000	127000	244000	308000	727	739	Phosphorylation (STY)
A2APB8|TPX2_MOUSE	K.VIPATVPKS(+79.97)PVFALK.N	14.99	5.46	1.7	73100	182000	77100	92600	55800	119000	241000	0	141000	177000	177000	21000	58600	75400	104000	160000	37100	85100	107000	0	34200	177000	97800	29600	85600	130000	142000	1760	81800	13900	89300	0	478	492	Phosphorylation (STY)
P26350|PTMA_MOUSE	M.S(+42.01)(+79.97)DAAVDTSSEITTK.D	15.22	3.34	1.6	1580000	1410000	608000	1420000	703000	733000	1040000	421000	2440000	912000	1420000	509000	285000	728000	837000	398000	432000	373000	506000	1870000	231000	1320000	648000	1720000	873000	704000	1110000	1070000	1190000	390000	1350000	1720000	2	15	Acetylation (Protein N-term); Phosphorylation (STY)
Q9QX47|SON_MOUSE	K.ESAQAVAVALS(+79.97)PK.E	12.07	1.87	4.8	2190000	1230000	988000	1120000	1020000	1410000	1260000	784000	2870000	1370000	1020000	744000	794000	1540000	299000	1020000	302000	1180000	956000	1830000	431000	2000000	983000	2200000	732000	1090000	1250000	1530000	1160000	400000	1010000	1850000	1713	1725	Phosphorylation (STY)
Q9QX47|SON_MOUSE	K.SAAS(+79.97)PVVISIPER.A	16.29	2.74	2.7	442000	471000	257000	445000	160000	363000	357000	189000	544000	501000	376000	175000	130000	312000	249000	220000	79000	259000	255000	491000	148000	377000	253000	438000	241000	378000	277000	302000	311000	103000	296000	380000	1791	1803	Phosphorylation (STY)
Q9QX47|SON_MOUSE	K.VVEPSETLT(+79.97)IVSETPTEVHPEPSPSTM(+15.99)DFPESSTTDVQR.L	18.3	6.52	2.6	138000	920000	341000	744000	516000	630000	532000	189000	503000	636000	1050000	103000	240000	956000	402000	535000	331000	114000	441000	698000	198000	514000	246000	930000	177000	760000	1110000	364000	316000	145000	366000	172000	295	333	Phosphorylation (STY); Oxidation (M)
Q9QX47|SON_MOUSE	R.SFSIS(+79.97)PVR.L	9.21	2.27	4	42200	58200	34500	58800	22600	37600	57300	26000	63700	60100	48600	26100	21600	33500	40800	47400	12200	21500	30800	60300	29700	52400	34500	4650	37600	37700	56200	44900	55400	17600	38100	42400	2027	2034	Phosphorylation (STY)
Q8C0T5|SI1L1_MOUSE	K.LIDLES(+79.97)PTPESQK.N	20	3.25	2.1	671000	922000	333000	640000	245000	604000	516000	295000	758000	690000	688000	219000	201000	632000	303000	718000	104000	169000	416000	790000	191000	601000	336000	714000	438000	707000	521000	578000	506000	195000	432000	552000	1523	1535	Phosphorylation (STY)
Q8C0T5|SI1L1_MOUSE	R.TLS(+79.97)DESIYSSQR.E	15.83	2.08	4.2	413000	7610	145000	356000	329000	306000	199000	206000	509000	380000	438000	151000	248000	225000	241000	459000	198000	290000	268000	561000	198000	436000	232000	134000	206000	322000	337000	15700	309000	95600	310000	207000	1562	1573	Phosphorylation (STY)
Q5HZG4|TAF3_MOUSE	K.T(+79.97)PPPAPVPIPVR.V	15.08	2.92	1.2	182000	181000	115000	49500	85300	160000	169000	33900	256000	224000	58400	65700	84700	108000	102000	96200	95000	141000	63600	60300	0	191000	105000	125000	169000	192000	178000	47500	150000	47100	168000	53900	797	808	Phosphorylation (STY)
Q3TXU5|DHYS_MOUSE	M(+42.01)(+15.99)EGT(+79.97)PPGAAPSSALAAVLK.H	27.62	3.07	2.5	193000	141000	286000	430000	196000	206000	369000	164000	338000	280000	264000	189000	285000	225000	231000	350000	213000	160000	129000	270000	142000	214000	274000	398000	263000	275000	416000	258000	366000	111000	299000	258000	1	19	Acetylation (Protein N-term); Oxidation (M); Phosphorylation (STY)
O35344|IMA4_MOUSE	R.NVPQEESLEDS(+79.97)DVDADFK.A	22.49	2.47	2	463000	937000	360000	873000	433000	494000	105000	382000	749000	686000	497000	290000	112000	737000	426000	461000	331000	249000	452000	1240000	311000	520000	446000	1080000	491000	455000	579000	315000	455000	163000	448000	711000	50	67	Phosphorylation (STY)
A2AQ25|SKT_MOUSE	R.SIS(+79.97)PSPSAILER.R	17.13	2.47	1.6	209000	323000	163000	91100	158000	237000	259000	51900	328000	314000	295000	36600	167000	230000	182000	296000	49200	174000	175000	207000	98900	255000	166000	241000	187000	262000	241000	35900	217000	75600	166000	173000	359	370	Phosphorylation (STY)
Q3B7Z2|OSBP1_MOUSE	R.SLS(+79.97)ELESLK.L	16.42	1.49	3	92000	139000	88500	86200	71000	105000	92000	57800	121000	127000	112000	58000	52900	75700	75000	74800	70500	71200	59600	96500	20200	113000	70400	169000	64700	136000	121000	92400	88600	31900	102000	83700	236	244	Phosphorylation (STY)
Q61037|TSC2_MOUSE	K.IDIGRLS(+79.97)PEAK.V	6.94	2.24	6.4	226000	2710	64100	33900	106000	103000	102000	17600	258000	89400	162000	5350	94300	92600	13100	44800	63700	126000	55800	0	33300	161000	51900	66500	120000	115000	92200	3880	120000	22300	67700	44400	1406	1416	Phosphorylation (STY)
Q9CPQ3|TOM22_MOUSE	M.A(+42.01)AAVAAAGAGEPLS(+79.97)PEELLPK.A	28.22	3	2.5	1400000	2350000	1630000	2460000	1610000	1950000	1950000	754000	2540000	2140000	2130000	1280000	1990000	1620000	1680000	2770000	2520000	1880000	1470000	1970000	2300000	2210000	1520000	2310000	1690000	1970000	2500000	1250000	2350000	603000	1950000	1260000	2	22	Acetylation (Protein N-term); Phosphorylation (STY)
Q9CPQ3|TOM22_MOUSE	K.AEAEKAEEELEEDDDDELDETLSER.L	8.15	3.49	7.4	64600	54100	21800	14100	113000	51500	91900	79100	112000	27100	0	0	32900	47900	29400	6690	33500	84900	69800	70300	33500	97400	31100	26300	45600	91100	16500	25400	36400	18000	8460	62400	23	47
A2AI08|TPRN_MOUSE	R.SLAPAS(+79.97)PVR.L	8.56	1.71	2.3	81600	107000	60000	129000	68500	85700	138000	42800	82800	111000	125000	46600	52300	58700	62200	107000	31900	57100	65400	169000	30000	165000	76600	156000	64400	109000	124000	76000	78300	25400	109000	91600	179	187	Phosphorylation (STY)
Q6R891|NEB2_MOUSE	R.ASS(+79.97)LNENVDHSALLK.L	13.15	3.37	3.7	1020000	957000	369000	544000	759000	668000	617000	252000	1230000	403000	562000	151000	227000	643000	197000	574000	300000	501000	418000	421000	476000	833000	269000	865000	617000	646000	511000	194000	579000	179000	584000	132000	98	112	Phosphorylation (STY)
Q9CZY3|UB2V1_MOUSE	K.LPQPPEGQC(+57.02)YS(+79.97)N	19.97	4.74	2	169000	180000	32100	147000	116000	124000	123000	56700	188000	194000	179000	46200	48200	137000	57100	76600	48600	102000	117000	262000	44100	169000	102000	184000	109000	193000	124000	152000	97000	39700	114000	60700	136	147	Carbamidomethylation; Phosphorylation (STY)
Q3U1J1|TFPT_MOUSE	K.LLPYPTLAS(+79.97)PPFD	46.03	2.79	1.6	353000	703000	601000	885000	442000	594000	588000	273000	594000	686000	625000	430000	436000	420000	622000	853000	499000	492000	471000	669000	472000	667000	561000	794000	523000	578000	855000	435000	609000	202000	538000	515000	247	259	Phosphorylation (STY)
Q3U1J1|TFPT_MOUSE	R.TTATLDPTS(+79.97)PAPGEGPSGR.K	14.98	4.54	1.9	210000	176000	91500	151000	172000	158000	139000	80200	261000	180000	50400	71300	105000	136000	97300	161000	76900	121000	81200	195000	83700	148000	106000	209000	131000	164000	132000	107000	69300	30300	105000	138000	172	190	Phosphorylation (STY)
Q3U1J1|TFPT_MOUSE	R.VGAS(+79.97)LTPELAPVQVGAEGWGQGVIK.V	18.46	2.23	2.4	4850	27200	26700	27500	21300	35600	30600	6040	33700	35400	28100	10400	14500	9600	28100	36400	20300	32100	26800	0	31000	36400	24000	16500	19000	30500	46100	4350	34600	7150	28000	3380	198	222	Phosphorylation (STY)
Q9QY81|PO210_MOUSE	R.ELAS(+79.97)PLALTPR.A	9.63	0.98	3.7	3020000	3560000	1830000	3280000	1010000	2800000	3230000	1320000	3790000	2180000	1300000	1320000	1330000	2080000	1870000	2220000	1730000	1410000	1800000	3120000	1650000	2870000	2070000	3610000	2270000	1920000	2940000	2340000	3000000	908000	2120000	2450000	1836	1846	Phosphorylation (STY)
Q9QY81|PO210_MOUSE	R.ELAS(+79.97)PLALT(+79.97)PR.A	19.97	5.65	2	48500	89800	35500	78900	43600	39900	16200	10300	58200	75500	56400	29900	31800	56100	42600	68600	25000	30900	37700	52900	30100	51400	21300	49700	18600	53200	42600	35600	31200	13600	39600	10400	1836	1846	Phosphorylation (STY)
Q9D2E2|TOE1_MOUSE	R.S(+79.97)LQSQPGTQTLAEAEDGPPTK.Q	15.27	1.41	2.3	244000	186000	92700	183000	140000	146000	211000	88300	282000	221000	236000	39200	121000	120000	116000	202000	114000	130000	79300	259000	59300	200000	121000	286000	127000	254000	139000	162000	139000	53300	134000	165000	349	369	Phosphorylation (STY)
P51912|AAAT_MOUSE	K.NEVS(+79.97)LNPLPLATEEGNPLLK.Q	14.46	1.99	5.1	126000	312000	188000	271000	75300	218000	204000	81600	249000	318000	187000	119000	144000	71000	197000	318000	187000	188000	188000	143000	187000	233000	166000	210000	173000	271000	278000	83900	217000	59200	139000	100000	515	534	Phosphorylation (STY)
[truncated: 561 more rows]
